# Supplementary material for: 4-Decyl­phenyl 4-benz­yloxy-3-methyl­benzoate
Source: Acta Crystallogr Sect E Struct Rep Online. 2010 Jul 24;66(Pt 8):o2126. doi: 10.1107/S1600536810028965 (PMC3007531; doi:10.1107/S1600536810028965)
Supplement: Supplementary file 1 [file e-66-o2126-sup1.cif]

##############################################################################
###                                                                        ###
###        Electronic paper (Acta Crystallographica Section E)             ###
###                                                                        ###
##############################################################################
#                                                                            #
# This CIF contains the data in a paper accepted for publication in Acta     #
# Crystallographica Section E. It conforms to the requirements of Notes      #
# for Authors for Section E, and has been peer reviewed under the auspices   #
# of the IUCr Commission on Journals.                                        #
#                                                                            #
# Full details of the Crystallographic Information File format               #
# are given in the paper "The Crystallographic Information File (CIF):       #
# a New Standard Archive File for Crystallography" by S. R. Hall, F. H.      #
# Allen and I. D. Brown [Acta Cryst. (1991), A47, 655-685].                  #
#                                                                            #
# The current version of the core CIF dictionary is obtainable from          #
# ftp://ftp.iucr.org/pub/cif_core.dic. The current version number is 2.4.    #
#                                                                            #
# Software is freely available for graphical display of the structure(s) in  #
# this CIF.  For information consult the CIF home page http://www.iucr.org/  #
# cif/home.html                                                              #
#                                                                            #
# This file may be used for bona fide research purposes within the           #
# scientific community so long as proper attribution is given to the journal # 
# article from which it was obtained.                                        #
#                                                                            #
##############################################################################
                                             
data_I
_audit_creation_method     SHELXL-97
_chemical_name_systematic
;
4-Decylphenyl 4-benzyloxy-3-methylbenzoate
;
_chemical_name_common     ?
_chemical_formula_moiety     'C31 H38 O3'
_chemical_formula_sum     'C31 H38 O3'
_chemical_formula_iupac     'C31 H38 O3'
_chemical_formula_weight     458.61
_chemical_melting_point     339
_symmetry_cell_setting     triclinic
_symmetry_space_group_name_H-M     'P -1'
_symmetry_space_group_name_Hall     '-P 1'
loop_
    _symmetry_equiv_pos_as_xyz
    'x, y, z'
    '-x, -y, -z'
_cell_length_a     9.3684(16)
_cell_length_b     11.168(2)
_cell_length_c     15.204(3)
_cell_angle_alpha     68.588(11)
_cell_angle_beta     87.274(11)
_cell_angle_gamma     65.578(10)
_cell_volume     1338.3(4)
_cell_formula_units_Z     2
_cell_measurement_reflns_used     6737
_cell_measurement_theta_min     1.45
_cell_measurement_theta_max     28.52
_cell_measurement_temperature     295(2)
_exptl_crystal_description     Plate
_exptl_crystal_colour     Colourless
_exptl_crystal_size_max     0.22
_exptl_crystal_size_mid     0.15
_exptl_crystal_size_min     0.12
_exptl_crystal_density_diffrn     1.138
_exptl_crystal_density_meas     ?
_exptl_crystal_density_method     'not measured'
_exptl_crystal_F_000     496
_exptl_absorpt_coefficient_mu     0.071
_exptl_absorpt_correction_type     psi-scan
_exptl_absorpt_process_details     '(SADABS; Sheldrick, 2004)'
_exptl_absorpt_correction_T_min     0.987
_exptl_absorpt_correction_T_max     0.992
_exptl_special_details
;
;
_diffrn_ambient_temperature     295(2)
_diffrn_radiation_type     MoK\a
_diffrn_radiation_wavelength     0.71073
_diffrn_radiation_source     'fine-focus sealed tube'
_diffrn_radiation_monochromator     graphite
_diffrn_measurement_device_type     'Bruker SMART CCD area-detector'
_diffrn_measurement_method     '\w and \f scans'
_diffrn_detector_area_resol_mean     ?
_diffrn_reflns_number     23986
_diffrn_reflns_av_R_equivalents     0.0341
_diffrn_reflns_av_sigmaI/netI     0.0353
_diffrn_reflns_theta_min     1.45
_diffrn_reflns_theta_max     28.52
_diffrn_reflns_theta_full     28.52
_diffrn_measured_fraction_theta_max     0.991
_diffrn_measured_fraction_theta_full     0.991
_diffrn_reflns_limit_h_min     -12
_diffrn_reflns_limit_h_max     12
_diffrn_reflns_limit_k_min     -14
_diffrn_reflns_limit_k_max     14
_diffrn_reflns_limit_l_min     -19
_diffrn_reflns_limit_l_max     20
_diffrn_reflns_reduction_process
;
;
_diffrn_standards_number     0
_diffrn_standards_interval_count     ?
_diffrn_standards_interval_time     ?
_diffrn_standards_decay_%     ?
_refine_special_details
;
Refinement of <i>F</i>^2^ against ALL reflections. The weighted <i>R</i>-factor
<i>wR</i> and goodness of fit <i>S</i> are based on <i>F</i>^2^, conventional
<i>R</i>-factors <i>R</i> are based on <i>F</i>, with <i>F</i> set to zero for
negative <i>F</i>^2^. The threshold expression of <i>F</i>^2^ >
2\s(<i>F</i>^2^) is used only for calculating <i>R</i>-factors(gt) <i>etc</i>.
and is not relevant to the choice of reflections for refinement.
<i>R</i>-factors based on <i>F</i>^2^ are statistically about twice as large
as those based on <i>F</i>, and <i>R</i>- factors based on ALL data will be
even larger.
;
_reflns_number_total     6737
_reflns_number_gt     3840
_reflns_threshold_expression     I>2\s(I)
_refine_ls_structure_factor_coef     Fsqd
_refine_ls_matrix_type     full
_refine_ls_R_factor_all     0.0984
_refine_ls_R_factor_gt     0.0531
_refine_ls_wR_factor_gt     0.1537
_refine_ls_wR_factor_ref     0.1827
_refine_ls_goodness_of_fit_ref     1.040
_refine_ls_restrained_S_all     1.040
_refine_ls_number_reflns     6737
_refine_ls_number_parameters     308
_refine_ls_number_restraints     6
_refine_ls_hydrogen_treatment     constr
_refine_ls_weighting_scheme     calc
_refine_ls_weighting_details
         'calc w=1/[\s^2^(Fo^2^)+(0.0834P)^2^+0.1711P] where P=(Fo^2^+2Fc^2^)/3'
_atom_sites_solution_hydrogens     geom
_atom_sites_solution_primary     direct
_atom_sites_solution_secondary     difmap
_refine_ls_shift/su_max     0.000
_refine_ls_shift/su_mean     0.000
_refine_diff_density_max     0.372
_refine_diff_density_min     -0.275
_refine_ls_extinction_method     'SHELXL97 (Sheldrick, 2008)'
_refine_ls_extinction_coef     0.009(2)
_refine_ls_extinction_expression
                                  'Fc^*^=kFc[1+0.001xFc^2^\l^3^/sin(2\q)]^-1/4^'
loop_
    _atom_type_symbol
    _atom_type_description
    _atom_type_scat_dispersion_real
    _atom_type_scat_dispersion_imag
    _atom_type_scat_source
    'C' 'C' 0.0033 0.0016
                         'International Tables Vol C Tables 4.2.6.8 and 6.1.1.4'
    'H' 'H' 0.0000 0.0000
                         'International Tables Vol C Tables 4.2.6.8 and 6.1.1.4'
    'O' 'O' 0.0106 0.0060
                         'International Tables Vol C Tables 4.2.6.8 and 6.1.1.4'
_computing_data_collection     'SMART (Bruker, 2001)'
_computing_cell_refinement     'SAINT (Bruker, 2001)'
_computing_data_reduction     'SAINT (Bruker, 2001)'
_computing_structure_solution     'SHELXS97 (Sheldrick, 2008)'
_computing_structure_refinement     'SHELXL97 (Sheldrick, 2008)'
_computing_molecular_graphics     'ORTEP-3 (Farrugia, 1997)'
_computing_publication_material     'SHELXL97 (Sheldrick, 2008)'
loop_
    _atom_site_type_symbol
    _atom_site_label
    _atom_site_fract_x
    _atom_site_fract_y
    _atom_site_fract_z
    _atom_site_U_iso_or_equiv
    _atom_site_adp_type
    _atom_site_calc_flag
    _atom_site_refinement_flags
    _atom_site_occupancy
    _atom_site_disorder_assembly
    _atom_site_disorder_group
    O O1 1.29391(13) 0.71764(13) 0.39798(8) 0.0596(3) Uani d . 1 . .
    O O2 0.76009(16) 0.85364(16) 0.66658(10) 0.0782(4) Uani d . 1 . .
    O O3 0.66987(13) 0.76081(12) 0.58579(8) 0.0587(3) Uani d . 1 . .
    C C1 1.7436(2) 0.6890(3) 0.21401(16) 0.0773(6) Uani d . 1 . .
    H H1 1.8161 0.6725 0.1710 0.093 Uiso calc R 1 . .
    C C2 1.7328(2) 0.5776(2) 0.28609(18) 0.0808(6) Uani d . 1 . .
    H H2 1.7987 0.4849 0.2926 0.097 Uiso calc R 1 . .
    C C3 1.6246(2) 0.6016(2) 0.34940(15) 0.0734(5) Uani d . 1 . .
    H H3 1.6178 0.5249 0.3983 0.088 Uiso calc R 1 . .
    C C4 1.52641(19) 0.73813(19) 0.34098(13) 0.0563(4) Uani d . 1 . .
    C C5 1.5386(2) 0.85005(19) 0.26763(14) 0.0654(5) Uani d . 1 . .
    H H5 1.4728 0.9431 0.2605 0.078 Uiso calc R 1 . .
    C C6 1.6476(2) 0.8246(2) 0.20518(15) 0.0770(6) Uani d . 1 . .
    H H6 1.6560 0.9006 0.1565 0.092 Uiso calc R 1 . .
    C C8 1.16997(18) 0.74083(16) 0.45050(11) 0.0493(4) Uani d . 1 . .
    C C7 1.4092(2) 0.7663(2) 0.40939(14) 0.0703(5) Uani d . 1 . .
    H H7A 1.4619 0.7163 0.4741 0.084 Uiso calc R 1 . .
    H H7B 1.3582 0.8672 0.3967 0.084 Uiso calc R 1 . .
    C C9 1.05899(18) 0.69493(15) 0.43409(11) 0.0478(4) Uani d . 1 . .
    C C10 0.93050(18) 0.71552(16) 0.48486(11) 0.0490(4) Uani d . 1 . .
    H H10 0.8552 0.6864 0.4746 0.059 Uiso calc R 1 . .
    C C11 0.91080(18) 0.77889(16) 0.55122(11) 0.0493(4) Uani d . 1 . .
    C C12 1.0225(2) 0.82287(19) 0.56523(12) 0.0578(4) Uani d . 1 . .
    H H12 1.0102 0.8657 0.6090 0.069 Uiso calc R 1 . .
    C C13 1.1519(2) 0.80452(19) 0.51555(12) 0.0589(4) Uani d . 1 . .
    H H13 1.2262 0.8347 0.5257 0.071 Uiso calc R 1 . .
    C C14 1.0830(2) 0.6250(2) 0.36370(14) 0.0680(5) Uani d U 1 . .
    H H14A 1.1784 0.6208 0.3362 0.102 Uiso calc R 1 . .
    H H14B 0.9950 0.6789 0.3144 0.102 Uiso calc R 1 . .
    H H14C 1.0908 0.5304 0.3955 0.102 Uiso calc R 1 . .
    C C15 0.77674(19) 0.80247(17) 0.60752(12) 0.0538(4) Uani d . 1 . .
    C C16 0.53999(18) 0.77559(18) 0.63921(11) 0.0512(4) Uani d . 1 . .
    C C17 0.5292(2) 0.65529(18) 0.70043(13) 0.0611(5) Uani d . 1 . .
    H H17 0.6060 0.5660 0.7067 0.073 Uiso calc R 1 . .
    C C18 0.4030(2) 0.66829(18) 0.75268(13) 0.0604(4) Uani d . 1 . .
    H H18 0.3958 0.5864 0.7943 0.072 Uiso calc R 1 . .
    C C19 0.28666(19) 0.79952(17) 0.74503(11) 0.0501(4) Uani d . 1 . .
    C C20 0.30000(19) 0.91846(17) 0.68052(12) 0.0561(4) Uani d . 1 . .
    H H20 0.2225 1.0082 0.6727 0.067 Uiso calc R 1 . .
    C C21 0.42535(19) 0.90750(18) 0.62747(12) 0.0553(4) Uani d . 1 . .
    H H21 0.4318 0.9888 0.5843 0.066 Uiso calc R 1 . .
    C C22 0.1539(2) 0.80822(18) 0.80631(13) 0.0608(4) Uani d . 1 . .
    H H22A 0.0896 0.7711 0.7865 0.073 Uiso calc R 1 . .
    H H22B 0.1997 0.7462 0.8716 0.073 Uiso calc R 1 . .
    C C23 0.0474(2) 0.95323(19) 0.80478(13) 0.0612(5) Uani d . 1 . .
    H H23A -0.0087 1.0130 0.7413 0.073 Uiso calc R 1 . .
    H H23B 0.1116 0.9952 0.8184 0.073 Uiso calc R 1 . .
    C C24 -0.0723(2) 0.9519(2) 0.87570(13) 0.0650(5) Uani d . 1 . .
    H H24A -0.1399 0.9143 0.8601 0.078 Uiso calc R 1 . .
    H H24B -0.0164 0.8883 0.9388 0.078 Uiso calc R 1 . .
    C C25 -0.1748(2) 1.0969(2) 0.87793(13) 0.0634(5) Uani d . 1 . .
    H H25A -0.2347 1.1594 0.8157 0.076 Uiso calc R 1 . .
    H H25B -0.1073 1.1365 0.8908 0.076 Uiso calc R 1 . .
    C C26 -0.2886(2) 1.0926(2) 0.95230(13) 0.0632(5) Uani d . 1 . .
    H H26A -0.3508 1.0468 0.9419 0.076 Uiso calc R 1 . .
    H H26B -0.2280 1.0347 1.0147 0.076 Uiso calc R 1 . .
    C C27 -0.4000(2) 1.23739(19) 0.95192(13) 0.0639(5) Uani d . 1 . .
    H H27A -0.3383 1.2817 0.9654 0.077 Uiso calc R 1 . .
    H H27B -0.4578 1.2970 0.8889 0.077 Uiso calc R 1 . .
    C C28 -0.5169(2) 1.23037(19) 1.02399(13) 0.0641(5) Uani d . 1 . .
    H H28A -0.5745 1.1819 1.0119 0.077 Uiso calc R 1 . .
    H H28B -0.4582 1.1731 1.0870 0.077 Uiso calc R 1 . .
    C C29 -0.6347(2) 1.3720(2) 1.02406(14) 0.0687(5) Uani d . 1 . .
    H H29A -0.5781 1.4193 1.0389 0.082 Uiso calc R 1 . .
    H H29B -0.6917 1.4310 0.9607 0.082 Uiso calc R 1 . .
    C C30 -0.7516(2) 1.3592(2) 1.09440(16) 0.0803(6) Uani d . 1 . .
    H H30A -0.6939 1.2939 1.1567 0.096 Uiso calc R 1 . .
    H H30B -0.8133 1.3183 1.0764 0.096 Uiso calc R 1 . .
    C C31 -0.8634(3) 1.4982(3) 1.1015(2) 0.1154(9) Uani d . 1 . .
    H H31A -0.9338 1.4814 1.1475 0.173 Uiso calc R 1 . .
    H H31B -0.9235 1.5629 1.0406 0.173 Uiso calc R 1 . .
    H H31C -0.8039 1.5386 1.1210 0.173 Uiso calc R 1 . .
loop_
    _atom_site_aniso_label
    _atom_site_aniso_U_11
    _atom_site_aniso_U_22
    _atom_site_aniso_U_33
    _atom_site_aniso_U_12
    _atom_site_aniso_U_13
    _atom_site_aniso_U_23
    O1 0.0546(7) 0.0750(8) 0.0666(7) -0.0390(6) 0.0209(6) -0.0339(6)
    O2 0.0796(9) 0.1107(11) 0.0799(9) -0.0556(8) 0.0335(7) -0.0593(9)
    O3 0.0524(7) 0.0696(7) 0.0669(7) -0.0305(6) 0.0233(6) -0.0365(6)
    C1 0.0557(11) 0.0991(17) 0.0911(15) -0.0335(11) 0.0254(10) -0.0522(14)
    C2 0.0535(11) 0.0668(13) 0.1176(18) -0.0144(10) 0.0078(12) -0.0426(13)
    C3 0.0661(12) 0.0579(11) 0.0869(14) -0.0293(10) 0.0077(11) -0.0141(10)
    C4 0.0497(9) 0.0661(11) 0.0632(10) -0.0336(8) 0.0118(8) -0.0257(9)
    C5 0.0630(11) 0.0566(10) 0.0798(12) -0.0285(9) 0.0197(10) -0.0272(10)
    C6 0.0774(13) 0.0784(14) 0.0781(13) -0.0423(11) 0.0282(11) -0.0246(11)
    C8 0.0475(8) 0.0491(9) 0.0492(9) -0.0228(7) 0.0098(7) -0.0143(7)
    C7 0.0669(11) 0.0982(15) 0.0767(12) -0.0548(11) 0.0256(10) -0.0456(11)
    C9 0.0482(8) 0.0435(8) 0.0505(9) -0.0206(7) 0.0084(7) -0.0156(7)
    C10 0.0464(8) 0.0461(8) 0.0543(9) -0.0219(7) 0.0086(7) -0.0167(7)
    C11 0.0470(8) 0.0468(9) 0.0483(9) -0.0183(7) 0.0071(7) -0.0138(7)
    C12 0.0614(10) 0.0672(11) 0.0534(9) -0.0313(9) 0.0119(8) -0.0283(8)
    C13 0.0579(10) 0.0720(11) 0.0612(10) -0.0376(9) 0.0123(8) -0.0297(9)
    C14 0.0688(11) 0.0793(12) 0.0822(13) -0.0439(10) 0.0274(10) -0.0466(11)
    C15 0.0533(9) 0.0544(10) 0.0533(9) -0.0239(8) 0.0114(8) -0.0193(8)
    C16 0.0487(9) 0.0589(10) 0.0524(9) -0.0245(8) 0.0147(7) -0.0272(8)
    C17 0.0562(10) 0.0496(10) 0.0747(12) -0.0189(8) 0.0180(9) -0.0260(9)
    C18 0.0635(11) 0.0488(9) 0.0668(11) -0.0254(8) 0.0186(9) -0.0191(8)
    C19 0.0526(9) 0.0529(9) 0.0463(8) -0.0235(8) 0.0113(7) -0.0200(7)
    C20 0.0555(10) 0.0482(9) 0.0569(10) -0.0177(8) 0.0141(8) -0.0176(8)
    C21 0.0565(10) 0.0521(9) 0.0539(9) -0.0239(8) 0.0157(8) -0.0165(8)
    C22 0.0629(10) 0.0609(10) 0.0570(10) -0.0274(9) 0.0208(8) -0.0212(8)
    C23 0.0589(10) 0.0642(11) 0.0607(10) -0.0265(9) 0.0209(8) -0.0252(9)
    C24 0.0634(11) 0.0686(12) 0.0645(11) -0.0301(9) 0.0266(9) -0.0268(9)
    C25 0.0613(10) 0.0698(12) 0.0623(10) -0.0303(9) 0.0229(9) -0.0275(9)
    C26 0.0605(10) 0.0658(11) 0.0616(10) -0.0261(9) 0.0214(9) -0.0249(9)
    C27 0.0634(11) 0.0632(11) 0.0679(11) -0.0285(9) 0.0213(9) -0.0275(9)
    C28 0.0654(11) 0.0616(11) 0.0658(11) -0.0271(9) 0.0217(9) -0.0261(9)
    C29 0.0682(12) 0.0637(11) 0.0731(12) -0.0270(9) 0.0228(10) -0.0279(10)
    C30 0.0715(12) 0.0821(14) 0.0890(14) -0.0307(11) 0.0319(11) -0.0393(12)
    C31 0.0906(17) 0.108(2) 0.138(2) -0.0207(15) 0.0451(16) -0.0656(18)
_geom_special_details
;
All s.u.'s (except the s.u. in the dihedral angle between two l.s. planes) are
estimated using the full covariance matrix. The cell s.u.'s are taken into
account individually in the estimation of s.u.'s in distances, angles and
torsion angles; correlations between s.u.'s in cell parameters are only used
when they are defined by crystal symmetry. An approximate (isotropic)
treatment of cell s.u.'s is used for estimating s.u.'s involving l.s. planes.
;
loop_
    _geom_bond_atom_site_label_1
    _geom_bond_atom_site_label_2
    _geom_bond_site_symmetry_2
    _geom_bond_distance
    _geom_bond_publ_flag
    O1 C8 . 1.3664(18) ?
    O1 C7 . 1.436(2) ?
    O2 C15 . 1.2021(19) ?
    O3 C15 . 1.363(2) ?
    O3 C16 . 1.4161(18) ?
    C1 C6 . 1.362(3) ?
    C1 C2 . 1.363(3) ?
    C1 H1 . 0.9300 ?
    C2 C3 . 1.377(3) ?
    C2 H2 . 0.9300 ?
    C3 C4 . 1.377(3) ?
    C3 H3 . 0.9300 ?
    C4 C5 . 1.381(2) ?
    C4 C7 . 1.494(2) ?
    C5 C6 . 1.375(3) ?
    C5 H5 . 0.9300 ?
    C6 H6 . 0.9300 ?
    C8 C13 . 1.382(2) ?
    C8 C9 . 1.402(2) ?
    C7 H7A . 0.9700 ?
    C7 H7B . 0.9700 ?
    C9 C10 . 1.382(2) ?
    C9 C14 . 1.500(2) ?
    C10 C11 . 1.396(2) ?
    C10 H10 . 0.9300 ?
    C11 C12 . 1.380(2) ?
    C11 C15 . 1.472(2) ?
    C12 C13 . 1.380(2) ?
    C12 H12 . 0.9300 ?
    C13 H13 . 0.9300 ?
    C14 H14A . 0.9600 ?
    C14 H14B . 0.9600 ?
    C14 H14C . 0.9600 ?
    C16 C17 . 1.368(2) ?
    C16 C21 . 1.369(2) ?
    C17 C18 . 1.380(2) ?
    C17 H17 . 0.9300 ?
    C18 C19 . 1.384(2) ?
    C18 H18 . 0.9300 ?
    C19 C20 . 1.384(2) ?
    C19 C22 . 1.510(2) ?
    C20 C21 . 1.381(2) ?
    C20 H20 . 0.9300 ?
    C21 H21 . 0.9300 ?
    C22 C23 . 1.502(2) ?
    C22 H22A . 0.9700 ?
    C22 H22B . 0.9700 ?
    C23 C24 . 1.519(2) ?
    C23 H23A . 0.9700 ?
    C23 H23B . 0.9700 ?
    C24 C25 . 1.515(2) ?
    C24 H24A . 0.9700 ?
    C24 H24B . 0.9700 ?
    C25 C26 . 1.518(2) ?
    C25 H25A . 0.9700 ?
    C25 H25B . 0.9700 ?
    C26 C27 . 1.517(2) ?
    C26 H26A . 0.9700 ?
    C26 H26B . 0.9700 ?
    C27 C28 . 1.517(2) ?
    C27 H27A . 0.9700 ?
    C27 H27B . 0.9700 ?
    C28 C29 . 1.509(2) ?
    C28 H28A . 0.9700 ?
    C28 H28B . 0.9700 ?
    C29 C30 . 1.507(2) ?
    C29 H29A . 0.9700 ?
    C29 H29B . 0.9700 ?
    C30 C31 . 1.512(3) ?
    C30 H30A . 0.9700 ?
    C30 H30B . 0.9700 ?
    C31 H31A . 0.9600 ?
    C31 H31B . 0.9600 ?
    C31 H31C . 0.9600 ?
loop_
    _geom_angle_atom_site_label_1
    _geom_angle_atom_site_label_2
    _geom_angle_atom_site_label_3
    _geom_angle_site_symmetry_1
    _geom_angle_site_symmetry_3
    _geom_angle
    _geom_angle_publ_flag
    C8 O1 C7 . . 117.75(13) ?
    C15 O3 C16 . . 116.52(12) ?
    C6 C1 C2 . . 119.72(19) ?
    C6 C1 H1 . . 120.1 ?
    C2 C1 H1 . . 120.1 ?
    C1 C2 C3 . . 120.29(19) ?
    C1 C2 H2 . . 119.9 ?
    C3 C2 H2 . . 119.9 ?
    C2 C3 C4 . . 120.56(18) ?
    C2 C3 H3 . . 119.7 ?
    C4 C3 H3 . . 119.7 ?
    C3 C4 C5 . . 118.56(16) ?
    C3 C4 C7 . . 121.33(17) ?
    C5 C4 C7 . . 120.12(17) ?
    C6 C5 C4 . . 120.29(17) ?
    C6 C5 H5 . . 119.9 ?
    C4 C5 H5 . . 119.9 ?
    C1 C6 C5 . . 120.58(19) ?
    C1 C6 H6 . . 119.7 ?
    C5 C6 H6 . . 119.7 ?
    O1 C8 C13 . . 123.80(14) ?
    O1 C8 C9 . . 115.06(14) ?
    C13 C8 C9 . . 121.13(14) ?
    O1 C7 C4 . . 108.23(14) ?
    O1 C7 H7A . . 110.1 ?
    C4 C7 H7A . . 110.1 ?
    O1 C7 H7B . . 110.1 ?
    C4 C7 H7B . . 110.1 ?
    H7A C7 H7B . . 108.4 ?
    C10 C9 C8 . . 117.95(14) ?
    C10 C9 C14 . . 122.26(14) ?
    C8 C9 C14 . . 119.78(14) ?
    C9 C10 C11 . . 121.69(15) ?
    C9 C10 H10 . . 119.2 ?
    C11 C10 H10 . . 119.2 ?
    C12 C11 C10 . . 118.62(14) ?
    C12 C11 C15 . . 117.55(14) ?
    C10 C11 C15 . . 123.83(15) ?
    C13 C12 C11 . . 121.27(15) ?
    C13 C12 H12 . . 119.4 ?
    C11 C12 H12 . . 119.4 ?
    C12 C13 C8 . . 119.34(16) ?
    C12 C13 H13 . . 120.3 ?
    C8 C13 H13 . . 120.3 ?
    C9 C14 H14A . . 109.5 ?
    C9 C14 H14B . . 109.5 ?
    H14A C14 H14B . . 109.5 ?
    C9 C14 H14C . . 109.5 ?
    H14A C14 H14C . . 109.5 ?
    H14B C14 H14C . . 109.5 ?
    O2 C15 O3 . . 122.27(15) ?
    O2 C15 C11 . . 124.65(16) ?
    O3 C15 C11 . . 113.08(14) ?
    C17 C16 C21 . . 120.86(14) ?
    C17 C16 O3 . . 118.55(14) ?
    C21 C16 O3 . . 120.56(14) ?
    C16 C17 C18 . . 119.10(15) ?
    C16 C17 H17 . . 120.5 ?
    C18 C17 H17 . . 120.5 ?
    C17 C18 C19 . . 121.97(16) ?
    C17 C18 H18 . . 119.0 ?
    C19 C18 H18 . . 119.0 ?
    C18 C19 C20 . . 117.03(14) ?
    C18 C19 C22 . . 119.99(15) ?
    C20 C19 C22 . . 122.97(14) ?
    C21 C20 C19 . . 121.78(15) ?
    C21 C20 H20 . . 119.1 ?
    C19 C20 H20 . . 119.1 ?
    C16 C21 C20 . . 119.21(15) ?
    C16 C21 H21 . . 120.4 ?
    C20 C21 H21 . . 120.4 ?
    C23 C22 C19 . . 116.47(14) ?
    C23 C22 H22A . . 108.2 ?
    C19 C22 H22A . . 108.2 ?
    C23 C22 H22B . . 108.2 ?
    C19 C22 H22B . . 108.2 ?
    H22A C22 H22B . . 107.3 ?
    C22 C23 C24 . . 113.59(14) ?
    C22 C23 H23A . . 108.8 ?
    C24 C23 H23A . . 108.8 ?
    C22 C23 H23B . . 108.8 ?
    C24 C23 H23B . . 108.8 ?
    H23A C23 H23B . . 107.7 ?
    C25 C24 C23 . . 113.85(15) ?
    C25 C24 H24A . . 108.8 ?
    C23 C24 H24A . . 108.8 ?
    C25 C24 H24B . . 108.8 ?
    C23 C24 H24B . . 108.8 ?
    H24A C24 H24B . . 107.7 ?
    C24 C25 C26 . . 113.16(15) ?
    C24 C25 H25A . . 108.9 ?
    C26 C25 H25A . . 108.9 ?
    C24 C25 H25B . . 108.9 ?
    C26 C25 H25B . . 108.9 ?
    H25A C25 H25B . . 107.8 ?
    C27 C26 C25 . . 114.33(15) ?
    C27 C26 H26A . . 108.7 ?
    C25 C26 H26A . . 108.7 ?
    C27 C26 H26B . . 108.7 ?
    C25 C26 H26B . . 108.7 ?
    H26A C26 H26B . . 107.6 ?
    C28 C27 C26 . . 113.14(15) ?
    C28 C27 H27A . . 109.0 ?
    C26 C27 H27A . . 109.0 ?
    C28 C27 H27B . . 109.0 ?
    C26 C27 H27B . . 109.0 ?
    H27A C27 H27B . . 107.8 ?
    C29 C28 C27 . . 115.36(16) ?
    C29 C28 H28A . . 108.4 ?
    C27 C28 H28A . . 108.4 ?
    C29 C28 H28B . . 108.4 ?
    C27 C28 H28B . . 108.4 ?
    H28A C28 H28B . . 107.5 ?
    C30 C29 C28 . . 113.17(16) ?
    C30 C29 H29A . . 108.9 ?
    C28 C29 H29A . . 108.9 ?
    C30 C29 H29B . . 108.9 ?
    C28 C29 H29B . . 108.9 ?
    H29A C29 H29B . . 107.8 ?
    C29 C30 C31 . . 114.4(2) ?
    C29 C30 H30A . . 108.7 ?
    C31 C30 H30A . . 108.7 ?
    C29 C30 H30B . . 108.7 ?
    C31 C30 H30B . . 108.7 ?
    H30A C30 H30B . . 107.6 ?
    C30 C31 H31A . . 109.5 ?
    C30 C31 H31B . . 109.5 ?
    H31A C31 H31B . . 109.5 ?
    C30 C31 H31C . . 109.5 ?
    H31A C31 H31C . . 109.5 ?
    H31B C31 H31C . . 109.5 ?
loop_
    _geom_torsion_atom_site_label_1
    _geom_torsion_atom_site_label_2
    _geom_torsion_atom_site_label_3
    _geom_torsion_atom_site_label_4
    _geom_torsion_site_symmetry_1
    _geom_torsion_site_symmetry_2
    _geom_torsion_site_symmetry_3
    _geom_torsion_site_symmetry_4
    _geom_torsion
    _geom_torsion_publ_flag
    C6 C1 C2 C3 . . . . 0.5(3) ?
    C1 C2 C3 C4 . . . . -0.2(3) ?
    C2 C3 C4 C5 . . . . 0.2(3) ?
    C2 C3 C4 C7 . . . . -179.54(17) ?
    C3 C4 C5 C6 . . . . -0.5(3) ?
    C7 C4 C5 C6 . . . . 179.25(17) ?
    C2 C1 C6 C5 . . . . -0.8(3) ?
    C4 C5 C6 C1 . . . . 0.8(3) ?
    C7 O1 C8 C13 . . . . -1.9(2) ?
    C7 O1 C8 C9 . . . . 178.12(15) ?
    C8 O1 C7 C4 . . . . -176.37(14) ?
    C3 C4 C7 O1 . . . . -65.5(2) ?
    C5 C4 C7 O1 . . . . 114.78(18) ?
    O1 C8 C9 C10 . . . . -179.88(13) ?
    C13 C8 C9 C10 . . . . 0.1(2) ?
    O1 C8 C9 C14 . . . . 0.6(2) ?
    C13 C8 C9 C14 . . . . -179.41(16) ?
    C8 C9 C10 C11 . . . . -0.5(2) ?
    C14 C9 C10 C11 . . . . 179.02(16) ?
    C9 C10 C11 C12 . . . . 0.6(2) ?
    C9 C10 C11 C15 . . . . -179.63(14) ?
    C10 C11 C12 C13 . . . . -0.4(3) ?
    C15 C11 C12 C13 . . . . 179.87(15) ?
    C11 C12 C13 C8 . . . . 0.0(3) ?
    O1 C8 C13 C12 . . . . -179.87(15) ?
    C9 C8 C13 C12 . . . . 0.1(3) ?
    C16 O3 C15 O2 . . . . -2.4(2) ?
    C16 O3 C15 C11 . . . . 177.94(13) ?
    C12 C11 C15 O2 . . . . -2.2(3) ?
    C10 C11 C15 O2 . . . . 178.07(17) ?
    C12 C11 C15 O3 . . . . 177.47(14) ?
    C10 C11 C15 O3 . . . . -2.3(2) ?
    C15 O3 C16 C17 . . . . -112.35(17) ?
    C15 O3 C16 C21 . . . . 69.6(2) ?
    C21 C16 C17 C18 . . . . -1.8(3) ?
    O3 C16 C17 C18 . . . . -179.82(15) ?
    C16 C17 C18 C19 . . . . 0.0(3) ?
    C17 C18 C19 C20 . . . . 1.6(3) ?
    C17 C18 C19 C22 . . . . -177.81(16) ?
    C18 C19 C20 C21 . . . . -1.4(2) ?
    C22 C19 C20 C21 . . . . 177.94(16) ?
    C17 C16 C21 C20 . . . . 2.0(3) ?
    O3 C16 C21 C20 . . . . 179.92(14) ?
    C19 C20 C21 C16 . . . . -0.3(3) ?
    C18 C19 C22 C23 . . . . 170.77(16) ?
    C20 C19 C22 C23 . . . . -8.6(3) ?
    C19 C22 C23 C24 . . . . -173.87(15) ?
    C22 C23 C24 C25 . . . . 177.16(16) ?
    C23 C24 C25 C26 . . . . -177.39(15) ?
    C24 C25 C26 C27 . . . . -176.29(16) ?
    C25 C26 C27 C28 . . . . 177.49(16) ?
    C26 C27 C28 C29 . . . . -177.76(16) ?
    C27 C28 C29 C30 . . . . 177.89(17) ?
    C28 C29 C30 C31 . . . . 175.6(2) ?
loop_
    _geom_hbond_atom_site_label_D
    _geom_hbond_atom_site_label_H
    _geom_hbond_atom_site_label_A
    _geom_hbond_site_symmetry_A
    _geom_hbond_distance_DH
    _geom_hbond_distance_HA
    _geom_hbond_distance_DA
    _geom_hbond_angle_DHA
    _geom_hbond_publ_flag
    C10 H10 O3 . 0.9300 2.4700 2.786(2) 100.00 yes
    C14 H14A O1 . 0.9600 2.2400 2.726(3) 110.00 yes
data_global
_journal_data_validation_number     ?
_journal_date_recd_electronic     2010-05-24
_journal_date_accepted     2010-07-20
_journal_name_full     'Acta Crystallographica, Section E'
_journal_year     2010
_journal_volume     66
_journal_issue      8
_journal_page_first     o2126
_journal_page_last     o2126
_journal_paper_category     QO
_journal_coeditor_code     GW2084
_publ_contact_author_name     'H.C.Devarajegowda'
_publ_contact_author_address
;
Department of Physics
Yuvaraja's College (Constituent College)
University of Mysore Mysore
Karnataka  INDIA
;
_publ_contact_author_email     'devarajegowda@yahoo.com'
_publ_contact_author_fax     '+91 0821 2419292'
_publ_contact_author_phone     '+91 0821 2518101'
_publ_section_title
;
4-Decylphenyl 4-benzyloxy-3-methylbenzoate
;
loop_
    _publ_author_name
    _publ_author_address
    'H. K. Arun Kashi'
;
Department of Physics
Yuvaraja's College (Constituent College)
University of Mysore
Mysore 570 005
Karnataka
India
;
    'B. S. Palakshamurthy'
;
Department of Physics
Yuvaraja's College (Constituent College)
University of Mysore
Mysore 570 005
Karnataka
India
;
    'M. VinduVahini'
;
Department of Physics
Sri D Devaraja Urs Govt. First Grade College
Hunsur 571 105
Mysore District
Karnataka
India
;
    'H. T. Srinivasa'
;
Raman Research Institute
C. V. Raman Avenue
Sadashivanagar
Bangalore
Karnataka
India
;
    'H. C. Devarajegowda'
;
Department of Physics
Yuvaraja's College (Constituent College)
University of Mysore
Mysore 570 005
Karnataka
India
;
