# Supplementary material for: 4-Decyl­phenyl 4-benz­yloxy-3-methyl­benzoate
Source: Acta Crystallogr Sect E Struct Rep Online. 2010 Jul 24;66(Pt 8):o2126. doi: 10.1107/S1600536810028965 (PMC3007531; doi:10.1107/S1600536810028965)
Supplement: Supplementary file 2 [file e-66-o2126-Isup2.hkl]

#
# h,k,l, Fc-squared, Fo-squared, sigma(Fo-squared) and status flag
#
data_I
_shelx_title ' ssmoorthy_0m in P-1'
_shelx_refln_list_code          4
_shelx_F_calc_maximum      215.94
_exptl_crystal_F_000       496.00
_reflns_d_resolution_high  0.7444
 
loop_
 _symmetry_equiv_pos_as_xyz
 'x, y, z'
 '-x, -y, -z'
 
_cell_length_a     9.3684
_cell_length_b    11.1675
_cell_length_c    15.2041
_cell_angle_alpha  68.588
_cell_angle_beta   87.274
_cell_angle_gamma  65.578
 
_shelx_F_squared_multiplier     1.000
 
loop_
 _refln_index_h
 _refln_index_k
 _refln_index_l
 _refln_F_squared_calc
 _refln_F_squared_meas
 _refln_F_squared_sigma
 _refln_observed_status
   1   0   0      851.09      830.57     14.21 o
   2   0   0      102.97      101.87      1.63 o
   3   0   0       13.65       13.17      0.37 o
   4   0   0       50.36       54.66      1.20 o
   5   0   0      151.19      159.05      2.68 o
   6   0   0       54.80       52.28      1.16 o
   7   0   0        0.96        0.86      0.80 o
   8   0   0       15.41       16.49      1.60 o
   9   0   0       49.13       55.83      2.45 o
  10   0   0        4.03        3.44      1.77 o
  11   0   0        1.29        1.75      1.93 o
 -10   1   0        0.66        0.97      1.65 o
  -9   1   0       57.78       55.92      2.75 o
  -8   1   0      610.32      601.90     14.17 o
  -7   1   0        2.87        2.76      0.89 o
  -6   1   0        7.63        7.25      0.77 o
  -5   1   0      175.50      165.25      2.97 o
  -4   1   0      123.91      114.17      1.94 o
  -3   1   0       80.49       88.35      1.62 o
  -2   1   0      315.49      339.92      6.48 o
  -1   1   0       70.54       77.09      1.44 o
   0   1   0      887.17      858.11     16.41 o
   1   1   0      245.83      227.67      2.93 o
   2   1   0     1007.06      962.25     16.37 o
   3   1   0      210.37      211.34      3.60 o
   4   1   0      158.18      183.64      3.18 o
   5   1   0      266.77      288.04      4.20 o
   6   1   0       18.40       16.60      0.61 o
   7   1   0       22.36       22.61      1.49 o
   8   1   0      347.82      353.60      7.63 o
   9   1   0       74.24       79.85      2.85 o
  10   1   0        4.12        4.14      1.11 o
  11   1   0        0.14        0.36      1.77 o
 -10   2   0        1.96        1.95      1.93 o
  -9   2   0        1.41        1.22      1.13 o
  -8   2   0       28.35       27.00      2.97 o
  -7   2   0        0.36       -0.07      0.84 o
  -6   2   0        1.05        2.51      0.89 o
  -5   2   0       53.50       69.14      1.85 o
  -4   2   0       13.47       10.09      0.47 o
  -3   2   0      259.47      312.01      5.82 o
  -2   2   0       69.48       67.75      1.34 o
  -1   2   0        5.64        7.60      0.29 o
   0   2   0    13298.88    12740.27    185.99 o
   1   2   0     7791.58     7281.71     97.95 o
   2   2   0      502.89      497.29      6.28 o
   3   2   0        6.02        7.57      0.38 o
   4   2   0      149.80      131.24      1.86 o
   5   2   0        4.39       11.80      0.45 o
   6   2   0       98.25       87.84      1.56 o
   7   2   0       10.73       11.74      0.65 o
   8   2   0      203.00      210.72      4.52 o
   9   2   0       26.68       24.58      1.61 o
  10   2   0        2.68        2.38      0.94 o
  11   2   0        0.22        2.73      2.73 o
  12   2   0        0.00        3.50      3.50 o
  -9   3   0        1.13        1.26      1.77 o
  -8   3   0       17.28       15.04      1.98 o
  -7   3   0       96.50       95.44      3.55 o
  -6   3   0        4.15        6.75      1.13 o
  -5   3   0       66.45       72.27      2.24 o
  -4   3   0       16.43       16.29      0.76 o
  -3   3   0       43.02       44.63      0.92 o
  -2   3   0       31.23       43.38      0.93 o
  -1   3   0       32.43       40.20      0.87 o
   0   3   0      166.55      174.52      2.59 o
   1   3   0       41.15       48.78      0.90 o
   2   3   0      847.97      828.88     11.36 o
   3   3   0      857.22      848.23     12.23 o
   4   3   0      140.30      118.14      1.83 o
   5   3   0        6.32        1.17      0.35 o
   6   3   0      429.76      469.85      6.33 o
   7   3   0       22.07       24.25      0.84 o
   8   3   0      326.84      332.39      6.41 o
   9   3   0       61.81       68.78      2.45 o
  10   3   0        2.93        1.79      0.91 o
  11   3   0        0.20        5.06      2.73 o
  12   3   0        0.06       -1.95      1.95 o
  -9   4   0        1.07        3.50      2.20 o
  -8   4   0        2.25        4.14      1.78 o
  -7   4   0        2.61        2.73      1.13 o
  -6   4   0        3.55        5.66      1.13 o
  -5   4   0       77.16       69.06      2.21 o
  -4   4   0       31.96       33.53      1.05 o
  -3   4   0       28.37       45.58      1.10 o
  -2   4   0      823.52      789.66     11.02 o
  -1   4   0      165.99      167.27      3.21 o
   0   4   0      139.14      155.58      2.39 o
   1   4   0      885.13      888.89     12.28 o
   2   4   0      391.17      414.71      5.49 o
   3   4   0      120.45      115.78      1.90 o
   4   4   0        3.12        0.61      0.32 o
   5   4   0       27.64       22.16      0.65 o
   6   4   0       89.52       90.61      1.56 o
   7   4   0       14.05       12.75      0.67 o
   8   4   0      134.07      143.07      2.59 o
   9   4   0       35.26       34.84      1.57 o
  10   4   0        6.32        5.13      1.07 o
  11   4   0        0.36        0.39      0.95 o
  12   4   0        1.38       -0.78      2.73 o
  -8   5   0        2.05        1.56      1.93 o
  -7   5   0        3.99        5.34      1.37 o
  -6   5   0        0.15       -0.11      0.89 o
  -5   5   0        7.29        7.05      1.20 o
  -4   5   0       12.44       11.08      1.35 o
  -3   5   0       37.90       47.40      1.15 o
  -2   5   0       66.38       78.65      1.54 o
  -1   5   0      199.31      206.52      3.40 o
   0   5   0       43.61       48.12      1.05 o
   1   5   0      109.52      117.60      2.15 o
   2   5   0       94.06       80.89      1.72 o
   3   5   0      331.59      328.70      4.87 o
   4   5   0      665.08      702.21     11.08 o
   5   5   0      124.31      120.73      2.46 o
   6   5   0       38.39       40.29      1.09 o
   7   5   0      118.82      106.03      2.36 o
   8   5   0      301.87      305.51      5.64 o
   9   5   0       40.69       38.55      2.10 o
  10   5   0        0.15        0.24      0.77 o
  11   5   0        1.37        0.73      1.35 o
  12   5   0        0.64        0.75      1.77 o
  -7   6   0        0.56        0.72      1.77 o
  -6   6   0        0.34        0.83      1.13 o
  -5   6   0        7.07        7.28      1.37 o
  -4   6   0        2.42        3.17      0.80 o
  -3   6   0        5.36        6.68      0.73 o
  -2   6   0        7.31        3.84      0.48 o
  -1   6   0      182.96      188.51      3.47 o
   0   6   0       93.42      102.96      2.05 o
   1   6   0       65.86       48.46      1.21 o
   2   6   0      180.84      160.59      3.25 o
   3   6   0       45.43       50.73      1.28 o
   4   6   0       22.81       17.49      0.73 o
   5   6   0      152.28      143.37      2.71 o
   6   6   0       16.09       21.37      0.96 o
   7   6   0       46.17       49.46      1.57 o
   8   6   0      292.19      288.27      5.76 o
   9   6   0       43.97       41.66      2.18 o
  10   6   0       18.96       19.83      1.94 o
  11   6   0        8.29       13.39      2.24 o
  12   6   0        3.12        1.95      1.93 o
  -7   7   0        1.18        3.89      2.20 o
  -6   7   0        1.45        2.13      1.21 o
  -5   7   0        0.69       -0.39      0.95 o
  -4   7   0        1.12        1.91      0.81 o
  -3   7   0        2.64        1.17      0.84 o
  -2   7   0        0.24       -0.38      0.59 o
  -1   7   0       28.73       27.89      1.35 o
   0   7   0      176.58      177.72      3.50 o
   1   7   0        3.97        6.50      0.63 o
   2   7   0       15.88       11.87      0.72 o
   3   7   0      144.06      144.29      3.16 o
   4   7   0      332.71      336.96      6.29 o
   5   7   0        1.96        1.97      0.62 o
   6   7   0        0.18        0.00      0.41 o
   7   7   0       21.03       20.02      1.09 o
   8   7   0        0.02        0.12      0.81 o
   9   7   0       47.76       52.91      2.34 o
  10   7   0        3.67        2.80      1.45 o
  11   7   0        7.79        9.12      1.71 o
  12   7   0        7.04        8.18      2.48 o
  -6   8   0        1.69        4.67      3.12 o
  -5   8   0        0.01       -0.23      1.56 o
  -4   8   0        6.29       10.51      1.70 o
  -3   8   0        4.01        1.11      0.92 o
  -2   8   0        4.16        0.92      0.86 o
  -1   8   0        5.51        4.68      0.74 o
   0   8   0        5.79        5.92      0.74 o
   1   8   0      224.69      238.37      4.96 o
   2   8   0       95.37       84.57      2.25 o
   3   8   0       68.83       63.14      1.85 o
   4   8   0        0.46       -0.02      0.48 o
   5   8   0        2.50        0.61      0.58 o
   6   8   0        0.12       -0.13      0.58 o
   7   8   0        5.21        4.94      1.46 o
   8   8   0       20.20       16.54      2.80 o
   9   8   0       40.54       43.21      2.84 o
  10   8   0       16.43       18.30      2.61 o
  11   8   0       12.57       14.85      2.61 o
  12   8   0        6.10        7.01      3.12 o
  -5   9   0        0.20       -1.95      2.73 o
  -4   9   0        2.21        3.89      3.12 o
  -3   9   0        1.12        2.94      1.77 o
  -2   9   0        3.18        4.81      1.17 o
  -1   9   0        2.46        0.65      0.92 o
   0   9   0        0.00       -0.39      0.61 o
   1   9   0      162.20      174.81      5.12 o
   2   9   0       11.74       10.42      1.07 o
   3   9   0       35.66       38.82      1.66 o
   4   9   0        2.89        2.45      0.99 o
   5   9   0        0.04        0.30      0.71 o
   6   9   0       52.87       46.41      1.88 o
   7   9   0       15.45       17.52      1.54 o
   8   9   0        0.01       -0.51      0.84 o
   9   9   0        0.81        3.43      1.26 o
  10   9   0       14.98       19.34      2.73 o
  11   9   0        4.57        3.89      2.73 o
  12   9   0       11.62       10.51      3.50 o
  -4  10   0        0.00        0.00      2.73 o
  -3  10   0        0.03        1.95      2.73 o
  -2  10   0        3.25        6.12      1.87 o
  -1  10   0       31.89       37.52      3.70 o
   0  10   0        5.33        2.92      1.75 o
   1  10   0        0.47        0.10      1.58 o
   2  10   0       78.18       87.61      4.10 o
   3  10   0       35.65       28.89      1.94 o
   4  10   0       21.89       20.07      1.71 o
   5  10   0        8.40        8.61      1.35 o
   6  10   0       59.87       58.50      4.66 o
   7  10   0        0.69        0.95      1.22 o
   8  10   0        2.42        1.21      1.22 o
   9  10   0        4.37        4.54      1.58 o
  10  10   0        2.21        2.09      1.56 o
  11  10   0        0.06       -1.17      2.34 o
  -2  11   0        6.44        8.23      4.09 o
  -1  11   0        0.08        2.78      3.70 o
   0  11   0        0.57       -1.50      1.50 o
   1  11   0        1.63        0.13      1.58 o
   2  11   0       17.61       17.21      2.33 o
   3  11   0        2.16        2.70      1.65 o
   4  11   0        4.74        3.89      1.41 o
   5  11   0        2.66       -0.48      1.31 o
   6  11   0        2.82        3.31      1.65 o
   7  11   0       72.87       74.69      3.93 o
   8  11   0        7.02        9.59      1.87 o
   9  11   0        2.28        2.30      1.50 o
  10  11   0        1.62       -0.32      1.95 o
  11  11   0        1.79        3.50      3.12 o
  -1  12   0       18.23       24.53      2.99 o
   0  12   0        0.48       -1.93      1.93 o
   1  12   0        4.86        2.75      2.05 o
   2  12   0        0.02       -0.32      1.58 o
   3  12   0        0.48        2.69      1.46 o
   4  12   0        2.13        2.59      1.31 o
   5  12   0        0.82        0.16      1.25 o
   6  12   0        0.48       -0.58      1.38 o
   7  12   0       36.49       45.13      6.62 o
   8  12   0        6.18        4.67      1.93 o
   9  12   0        2.53        0.58      1.65 o
  10  12   0        0.00       -0.45      3.12 o
   1  13   0        0.12       -2.34      2.73 o
   2  13   0        5.06        5.49      1.77 o
   3  13   0       12.31       14.40      2.17 o
   4  13   0        7.21        8.55      1.81 o
   5  13   0        0.76        0.00      1.65 o
   6  13   0        0.82        1.92      1.77 o
   7  13   0        4.65        4.00      2.05 o
   8  13   0        0.14        0.12      1.77 o
  -8 -13   1        3.89        5.45      3.12 o
  -7 -13   1        2.46        1.53      1.77 o
  -6 -13   1        0.93        2.40      1.77 o
  -5 -13   1        0.03       -1.41      1.41 o
  -4 -13   1        3.19        1.77      1.54 o
  -3 -13   1        2.22        1.37      1.58 o
  -2 -13   1        0.62       -1.18      1.58 o
  -9 -12   1        0.88        2.24      1.75 o
  -8 -12   1        0.04        1.56      1.58 o
  -7 -12   1        3.98        3.00      1.77 o
  -6 -12   1        9.28        6.67      2.14 o
  -5 -12   1        0.08        0.33      1.31 o
  -4 -12   1        0.11       -1.31      1.31 o
  -3 -12   1        7.30        6.38      1.64 o
  -2 -12   1        9.88       10.21      2.34 o
  -1 -12   1        1.49        4.14      4.28 o
   0 -12   1        1.38       -0.86      4.28 o
 -10 -11   1        8.07        8.78      2.14 o
  -9 -11   1        0.82        1.78      2.14 o
  -8 -11   1        6.34        3.21      1.58 o
  -7 -11   1        2.85        2.05      1.50 o
  -6 -11   1       14.54       13.44      2.80 o
  -5 -11   1        0.00       -1.21      1.21 o
  -4 -11   1        4.42        3.06      1.41 o
  -3 -11   1        7.09        5.95      1.46 o
  -2 -11   1        0.86       -0.19      1.58 o
  -1 -11   1        0.02        0.39      1.65 o
   0 -11   1        0.99        1.86      1.77 o
   1 -11   1        0.05       -1.77      1.77 o
   2 -11   1        7.28       14.02      4.28 o
 -11 -10   1       19.70       16.75      3.89 o
 -10 -10   1        1.38        2.34      1.65 o
  -9 -10   1        3.03        1.25      1.30 o
  -8 -10   1        3.87        2.69      1.50 o
  -7 -10   1        6.65        8.01      1.77 o
  -6 -10   1       44.54       49.47      2.60 o
  -5 -10   1        4.89        2.66      1.19 o
  -4 -10   1        0.09        0.29      1.00 o
  -3 -10   1        1.40        1.36      1.24 o
  -2 -10   1        1.06       -1.06      1.50 o
  -1 -10   1        7.04        5.54      1.77 o
   0 -10   1        1.68        1.49      1.58 o
   1 -10   1        8.94        9.64      2.05 o
   2 -10   1        0.00       -0.81      1.58 o
   3 -10   1        6.30        8.57      3.12 o
 -12  -9   1        1.79        0.78      2.73 o
 -11  -9   1        2.88       -0.78      2.34 o
 -10  -9   1        0.19        0.55      1.30 o
  -9  -9   1        2.38        4.19      1.58 o
  -8  -9   1        0.62        0.30      1.22 o
  -7  -9   1       26.28       26.74      2.72 o
  -6  -9   1        0.18       -0.78      0.80 o
  -5  -9   1        1.95        0.64      0.96 o
  -4  -9   1       28.05       30.91      2.00 o
  -3  -9   1       93.99      102.77      4.14 o
  -2  -9   1       34.48       29.89      2.43 o
  -1  -9   1        0.84        1.67      1.19 o
   0  -9   1        0.01        0.11      0.89 o
   1  -9   1        7.29        3.12      2.14 o
   2  -9   1        2.59        4.51      2.53 o
   3  -9   1        3.31        1.56      2.73 o
   4  -9   1        0.61        3.50      3.12 o
 -12  -8   1        0.02       -1.17      2.34 o
 -11  -8   1       47.63       51.80      5.45 o
 -10  -8   1        0.14        0.50      1.13 o
  -9  -8   1        0.81        1.27      1.03 o
  -8  -8   1       79.72       76.87      3.71 o
  -7  -8   1       52.72       51.79      2.03 o
  -6  -8   1        0.11       -0.33      0.66 o
  -5  -8   1       78.98       74.61      2.04 o
  -4  -8   1        0.04        0.18      0.50 o
  -3  -8   1        4.97        3.99      0.77 o
  -2  -8   1       17.42       19.75      1.10 o
  -1  -8   1      325.32      313.34      6.80 o
   0  -8   1       99.49       92.50      2.80 o
   1  -8   1       26.42       23.17      1.47 o
   2  -8   1        4.43        3.86      1.00 o
   3  -8   1        2.03        0.56      0.92 o
   4  -8   1        0.38       -0.26      1.36 o
   5  -8   1        4.11        0.78      2.73 o
 -12  -7   1        1.15        1.17      2.73 o
 -11  -7   1        0.66        4.28      1.93 o
 -10  -7   1       46.43       47.65      3.43 o
  -9  -7   1       24.37       21.93      1.52 o
  -8  -7   1       64.96       68.06      2.80 o
  -7  -7   1        2.74        2.97      1.11 o
  -6  -7   1        0.56       -0.11      0.45 o
  -5  -7   1        1.77        1.26      0.52 o
  -4  -7   1       62.22       54.01      1.64 o
  -3  -7   1      341.63      325.67      6.13 o
  -2  -7   1       15.24       19.36      1.03 o
  -1  -7   1        3.79        5.50      0.61 o
   0  -7   1        3.11        2.68      0.57 o
   1  -7   1        9.68        9.50      1.07 o
   2  -7   1        2.38        3.26      0.88 o
   3  -7   1        0.81        0.11      0.77 o
   4  -7   1        0.19        1.85      0.92 o
   5  -7   1       13.46       15.25      1.65 o
   6  -7   1        0.09        1.17      1.21 o
 -12  -6   1        0.88        0.99      2.34 o
 -11  -6   1       23.10       32.12      3.53 o
 -10  -6   1        0.72        0.41      1.19 o
  -9  -6   1        2.67        1.60      1.07 o
  -8  -6   1      105.30      115.35      2.99 o
  -7  -6   1       13.99       16.69      1.07 o
  -6  -6   1        0.49        0.30      0.45 o
  -5  -6   1       27.35       30.46      1.02 o
  -4  -6   1       29.22       29.83      1.16 o
  -3  -6   1      152.21      143.42      2.79 o
  -2  -6   1       57.50       59.72      1.66 o
  -1  -6   1       31.38       24.63      0.91 o
   0  -6   1      545.98      541.82      8.99 o
   1  -6   1        1.62        0.53      0.52 o
   2  -6   1        5.63        8.97      0.62 o
   3  -6   1        4.95        5.05      1.07 o
   4  -6   1        0.03       -0.92      0.92 o
   5  -6   1       53.10       42.59      2.35 o
   6  -6   1        1.05        0.39      0.95 o
   7  -6   1        0.54       -1.77      1.77 o
 -12  -5   1        3.02        1.95      2.73 o
 -11  -5   1        1.05        1.73      0.98 o
 -10  -5   1        0.82        0.46      1.07 o
  -9  -5   1        0.44       -0.02      0.52 o
  -8  -5   1      490.24      520.46      7.40 o
  -7  -5   1      165.23      176.97      3.18 o
  -6  -5   1       58.00       48.05      1.41 o
  -5  -5   1       10.53        8.95      0.56 o
  -4  -5   1        6.00        7.27      0.48 o
  -3  -5   1      903.55     1006.24     15.73 o
  -2  -5   1       32.09       18.39      0.67 o
  -1  -5   1        1.04        4.03      0.34 o
   0  -5   1       16.83       21.21      0.69 o
   1  -5   1        2.63        4.45      0.46 o
   2  -5   1      318.01      299.12      4.82 o
   3  -5   1        0.39       -0.08      0.43 o
   4  -5   1       15.13       14.72      1.09 o
   5  -5   1       63.10       67.21      2.85 o
   6  -5   1        7.86        6.75      1.59 o
   7  -5   1        0.34       -0.19      0.95 o
   8  -5   1        0.03       -0.78      1.93 o
 -12  -4   1        0.01        0.78      2.73 o
 -11  -4   1        2.03        3.39      1.17 o
 -10  -4   1        9.69        9.98      1.10 o
  -9  -4   1        1.32        1.08      0.72 o
  -8  -4   1      151.35      165.47      3.48 o
  -7  -4   1        3.49        5.26      0.58 o
  -6  -4   1      168.66      140.70      2.44 o
  -5  -4   1       46.05       36.55      0.99 o
  -4  -4   1      176.23      195.30      3.13 o
  -3  -4   1      636.15      689.51      9.38 o
  -2  -4   1      204.71      267.31      3.88 o
  -1  -4   1      502.28      487.86      7.31 o
   0  -4   1      466.61      467.70      6.63 o
   1  -4   1       51.25       57.59      1.23 o
   2  -4   1      953.93     1009.55     13.91 o
   3  -4   1       25.77       19.17      0.72 o
   4  -4   1        0.96        0.01      0.57 o
   5  -4   1       68.52       73.04      2.80 o
   6  -4   1        6.23        6.10      1.17 o
   7  -4   1        1.73        2.11      1.13 o
   8  -4   1        0.00        0.22      1.13 o
   9  -4   1        0.04        1.36      1.93 o
 -12  -3   1        3.23        5.06      3.12 o
 -11  -3   1        0.83        3.41      1.45 o
 -10  -3   1       37.51       38.00      2.05 o
  -9  -3   1       17.89       16.54      1.19 o
  -8  -3   1      216.89      216.80      3.81 o
  -7  -3   1      227.63      222.28      3.85 o
  -6  -3   1      523.69      522.03      7.45 o
  -5  -3   1       45.48       59.68      1.25 o
  -4  -3   1      211.48      241.05      3.39 o
  -3  -3   1       14.59       17.10      0.59 o
  -2  -3   1       15.14       10.94      0.38 o
  -1  -3   1       13.82       19.88      0.61 o
   0  -3   1       89.91       86.60      1.40 o
   1  -3   1        0.07        0.52      0.16 o
   2  -3   1       11.76       16.35      0.52 o
   3  -3   1      246.22      209.80      3.17 o
   4  -3   1       42.52       34.96      1.13 o
   5  -3   1       88.98       82.68      2.36 o
   6  -3   1        6.20        5.63      1.33 o
   7  -3   1       33.88       34.21      2.12 o
   8  -3   1       14.31       15.82      2.26 o
   9  -3   1        0.03       -1.74      1.77 o
 -12  -2   1        1.10        0.78      3.12 o
 -11  -2   1        0.33        1.17      1.65 o
 -10  -2   1       31.48       32.54      1.93 o
  -9  -2   1        1.03        0.60      0.77 o
  -8  -2   1      112.44      110.28      3.59 o
  -7  -2   1        9.79        9.99      0.57 o
  -6  -2   1      103.31      108.07      2.56 o
  -5  -2   1      561.32      666.59     11.84 o
  -4  -2   1      127.31      102.18      1.85 o
  -3  -2   1        4.02        5.24      0.29 o
  -2  -2   1       15.88       17.80      0.41 o
  -1  -2   1    11350.98    10848.37    144.05 o
   0  -2   1    13351.55    13036.82    172.00 o
   1  -2   1     2528.45     2623.80     35.28 o
   2  -2   1     1385.82     1299.36     17.64 o
   3  -2   1      472.98      551.43      7.72 o
   4  -2   1       22.67       22.11      0.98 o
   5  -2   1       79.54       88.03      2.39 o
   6  -2   1       13.62       15.18      1.37 o
   7  -2   1        6.36        6.18      1.08 o
   8  -2   1       23.05       24.51      2.00 o
   9  -2   1        6.29        5.28      1.46 o
  10  -2   1        0.05        2.92      2.53 o
 -11  -1   1        1.16        1.59      2.14 o
 -10  -1   1        0.03        1.49      1.00 o
  -9  -1   1        3.44        2.45      0.94 o
  -8  -1   1      203.44      212.78      5.82 o
  -7  -1   1      127.10      129.55      2.63 o
  -6  -1   1       35.07       42.85      1.16 o
  -5  -1   1       22.71       19.03      0.73 o
  -4  -1   1        4.38        1.82      0.32 o
  -3  -1   1      365.57      328.11      5.30 o
  -2  -1   1       26.77       32.46      0.61 o
  -1  -1   1      273.34      276.27      4.06 o
   0  -1   1      239.55      246.35      3.92 o
   1  -1   1      433.85      371.79      4.79 o
   2  -1   1      122.67      102.53      1.67 o
   3  -1   1      167.06      167.94      3.43 o
   4  -1   1       40.63       54.28      1.49 o
   5  -1   1       26.80       24.13      1.85 o
   6  -1   1       19.25       15.21      1.37 o
   7  -1   1       39.19       46.70      2.29 o
   8  -1   1       11.59       10.73      1.61 o
   9  -1   1        0.03        1.06      1.10 o
  10  -1   1        2.74        0.72      1.77 o
 -11   0   1        0.47        2.11      2.92 o
 -10   0   1        0.75        2.53      1.05 o
  -9   0   1       19.80       18.87      1.77 o
  -8   0   1        0.07        1.14      1.28 o
  -7   0   1        1.15        1.09      0.80 o
  -6   0   1       18.31       17.76      0.69 o
  -5   0   1       37.45       36.26      0.99 o
  -4   0   1       29.54       31.78      0.82 o
  -3   0   1       89.54       82.61      2.44 o
  -2   0   1      509.84      532.75      7.76 o
  -1   0   1      474.65      427.87      8.00 o
   0   0   1     3505.61     3462.31     79.59 o
   1   0   1      284.65      287.74      4.87 o
   2   0   1     2487.79     2530.69     39.88 o
   3   0   1        9.35       12.73      0.60 o
   4   0   1        6.32       11.40      0.96 o
   5   0   1       16.26       17.68      0.94 o
   6   0   1        1.31        1.17      0.64 o
   7   0   1        0.16       -0.10      0.64 o
   8   0   1      176.96      173.19      4.51 o
   9   0   1        1.39        0.70      1.24 o
  10   0   1        0.00       -2.14      2.14 o
  11   0   1        0.28       -0.72      1.77 o
 -11   1   1        0.99        0.00      3.12 o
 -10   1   1        1.15        1.89      1.77 o
  -9   1   1       17.81       17.28      1.83 o
  -8   1   1       25.82       25.36      1.83 o
  -7   1   1       78.88       83.08      3.03 o
  -6   1   1       25.15       25.32      0.88 o
  -5   1   1      101.43      101.01      2.00 o
  -4   1   1      110.35      107.66      2.06 o
  -3   1   1      101.05      103.73      1.95 o
  -2   1   1      154.48      173.84      3.01 o
  -1   1   1      146.11      145.37      2.41 o
   0   1   1      190.35      199.02      3.00 o
   1   1   1        3.83        4.67      0.18 o
   2   1   1      223.21      207.06      2.58 o
   3   1   1      942.24      937.03     12.49 o
   4   1   1        0.20        0.09      0.16 o
   5   1   1       48.68       49.05      0.97 o
   6   1   1       35.72       36.25      0.88 o
   7   1   1        0.00       -0.37      0.56 o
   8   1   1      136.36      136.15      4.33 o
   9   1   1       58.62       62.71      2.70 o
  10   1   1        1.86        0.35      1.02 o
  11   1   1       10.18       10.90      3.89 o
 -10   2   1        0.75       -0.19      1.93 o
  -9   2   1        5.57        3.84      1.31 o
  -8   2   1        5.65        4.05      1.61 o
  -7   2   1        9.22       11.40      1.37 o
  -6   2   1       25.80       25.86      1.32 o
  -5   2   1      114.18      121.22      2.34 o
  -4   2   1      343.35      381.17      5.93 o
  -3   2   1       83.18       65.65      1.36 o
  -2   2   1      659.65      658.35      9.82 o
  -1   2   1     1150.38     1135.16     16.31 o
   0   2   1     1704.99     1715.22     23.14 o
   1   2   1     2830.66     2856.81     38.18 o
   2   2   1       97.22      119.39      1.61 o
   3   2   1     1602.00     1519.67     18.09 o
   4   2   1       45.28       45.84      0.88 o
   5   2   1       58.04       57.27      1.16 o
   6   2   1      217.64      211.68      3.44 o
   7   2   1       18.98       18.08      0.81 o
   8   2   1      120.37      125.49      3.12 o
   9   2   1        5.74        5.14      1.02 o
  10   2   1        0.45        0.25      0.94 o
  11   2   1        0.20        2.34      2.73 o
 -10   3   1        0.83        2.08      2.05 o
  -9   3   1        3.52        2.73      1.93 o
  -8   3   1        4.26        2.63      1.17 o
  -7   3   1        2.25        2.04      0.95 o
  -6   3   1        5.86        6.03      1.08 o
  -5   3   1       49.60       58.22      1.65 o
  -4   3   1      160.72      179.31      3.02 o
  -3   3   1      441.46      448.16     14.61 o
  -2   3   1      922.68     1011.98     15.05 o
  -1   3   1        6.97        6.30      0.39 o
   0   3   1       79.82       82.02      1.51 o
   1   3   1       65.30       76.63      1.30 o
   2   3   1      378.57      386.67      4.78 o
   3   3   1     1430.13     1453.06     18.33 o
   4   3   1      419.28      448.54      5.88 o
   5   3   1       89.96      106.85      1.59 o
   6   3   1      133.81      154.15      2.41 o
   7   3   1      104.80       99.45      1.89 o
   8   3   1      380.97      375.15      7.11 o
   9   3   1       56.72       61.23      3.19 o
  10   3   1        0.84        0.78      0.92 o
  11   3   1        9.53       10.12      3.50 o
  12   3   1        0.57        2.73      2.73 o
  -9   4   1        2.21        2.62      2.05 o
  -8   4   1        3.75        2.42      1.30 o
  -7   4   1        0.18       -0.11      0.92 o
  -6   4   1        0.16        2.24      0.92 o
  -5   4   1        4.66        3.39      0.79 o
  -4   4   1       67.51       66.70      1.56 o
  -3   4   1       17.71       12.97      0.62 o
  -2   4   1      402.32      392.26      6.13 o
  -1   4   1      976.20     1050.31     16.61 o
   0   4   1      419.67      440.26      6.78 o
   1   4   1        7.72       12.98      0.54 o
   2   4   1      927.69      920.57     12.67 o
   3   4   1     1167.56     1163.83     14.83 o
   4   4   1      138.62      126.78      2.11 o
   5   4   1        6.10        0.98      0.31 o
   6   4   1        1.83        0.65      0.29 o
   7   4   1       33.47       27.42      0.85 o
   8   4   1       53.35       57.43      1.72 o
   9   4   1       54.09       55.27      2.18 o
  10   4   1        1.41        0.17      0.81 o
  11   4   1        0.35        2.29      1.02 o
  12   4   1        0.47        2.73      3.12 o
  -8   5   1        0.38        0.63      1.95 o
  -7   5   1        0.09        0.84      1.30 o
  -6   5   1       10.08       10.96      1.37 o
  -5   5   1       30.28       26.19      1.57 o
  -4   5   1       23.10       20.87      1.21 o
  -3   5   1        5.68        8.60      0.51 o
  -2   5   1        0.77       -0.01      0.33 o
  -1   5   1      908.98      937.13     14.98 o
   0   5   1        9.61        8.90      0.48 o
   1   5   1        3.60        2.82      0.32 o
   2   5   1        2.63        0.95      0.29 o
   3   5   1        1.93        1.68      0.28 o
   4   5   1     1353.31     1535.36     19.59 o
   5   5   1       85.69       64.89      1.65 o
   6   5   1        6.11        4.25      0.50 o
   7   5   1       54.58       56.28      1.38 o
   8   5   1       27.51       26.89      1.31 o
   9   5   1        2.59        1.95      1.28 o
  10   5   1        0.82        2.89      1.19 o
  11   5   1        2.67        1.81      1.31 o
  12   5   1        1.25        0.69      1.77 o
  -8   6   1        0.01       -1.36      1.93 o
  -7   6   1        0.30        0.58      1.75 o
  -6   6   1        0.79        3.19      1.17 o
  -5   6   1       21.90       19.00      2.09 o
  -4   6   1       54.58       50.67      1.95 o
  -3   6   1        0.52       -0.46      0.46 o
  -2   6   1        0.04       -0.34      0.34 o
  -1   6   1       80.29       91.12      1.85 o
   0   6   1      321.20      307.56      4.87 o
   1   6   1       25.09       27.94      0.81 o
   2   6   1      138.47      115.88      2.40 o
   3   6   1       78.33       93.60      1.90 o
   4   6   1      520.67      616.99      8.63 o
   5   6   1        4.04        4.86      0.52 o
   6   6   1       10.15        7.68      0.95 o
   7   6   1       15.35       18.89      1.01 o
   8   6   1       20.30       20.62      1.36 o
   9   6   1        0.14        1.56      1.12 o
  10   6   1       15.43       14.67      1.87 o
  11   6   1        0.52        2.19      1.26 o
  12   6   1       20.24       18.16      3.12 o
  -7   7   1        0.35        2.36      2.53 o
  -6   7   1        1.08        1.45      1.13 o
  -5   7   1        8.24        8.77      1.41 o
  -4   7   1       37.38       28.08      1.61 o
  -3   7   1        0.00       -0.73      0.73 o
  -2   7   1        1.84        1.84      0.49 o
  -1   7   1        4.57        5.99      0.59 o
   0   7   1      353.30      342.29      6.55 o
   1   7   1       87.99      101.11      2.27 o
   2   7   1        1.04       -0.27      0.27 o
   3   7   1       49.92       38.19      1.21 o
   4   7   1      475.83      531.09      8.78 o
   5   7   1       18.73       13.60      0.77 o
   6   7   1        0.22        1.33      0.46 o
   7   7   1        1.34        1.17      0.60 o
   8   7   1      103.65      115.39      2.77 o
   9   7   1      227.50      231.75      6.67 o
  10   7   1       10.93       13.10      1.77 o
  11   7   1        0.09       -0.78      1.19 o
  12   7   1        4.49        5.84      3.12 o
  -6   8   1        6.62       17.13      4.28 o
  -5   8   1        3.83        1.48      1.30 o
  -4   8   1       17.41       12.45      1.87 o
  -3   8   1        1.24        2.24      1.17 o
  -2   8   1        1.90        2.04      0.70 o
  -1   8   1        6.93        7.41      0.85 o
   0   8   1      277.34      281.66      5.62 o
   1   8   1      600.11      569.62     10.47 o
   2   8   1        5.71        5.61      0.69 o
   3   8   1       18.68       19.10      0.95 o
   4   8   1       17.68       16.10      0.91 o
   5   8   1        0.01        0.96      0.55 o
   6   8   1       25.28       27.17      1.31 o
   7   8   1        1.01       -0.36      1.11 o
   8   8   1       12.37       13.27      1.37 o
   9   8   1        2.66        1.81      1.08 o
  10   8   1        0.37       -0.14      1.56 o
  11   8   1        0.45       -0.78      1.65 o
  12   8   1       35.03       35.44      5.06 o
  -5   9   1        0.05        2.73      3.12 o
  -4   9   1        0.74        1.06      1.35 o
  -3   9   1        2.13        2.56      1.13 o
  -2   9   1        0.73        1.72      1.25 o
  -1   9   1        0.23       -0.01      0.57 o
   0   9   1        8.45        5.76      0.87 o
   1   9   1        4.77        5.13      0.79 o
   2   9   1        0.04        1.10      0.54 o
   3   9   1       24.69       21.33      1.07 o
   4   9   1       57.70       61.37      2.17 o
   5   9   1        0.59       -0.71      0.71 o
   6   9   1        0.40       -0.71      0.71 o
   7   9   1        9.39        7.31      1.45 o
   8   9   1        7.81        8.85      1.81 o
   9   9   1       59.19       50.96      3.66 o
  10   9   1       66.18       71.66      4.41 o
  11   9   1        0.76        1.65      1.77 o
  12   9   1        4.80        5.06      3.12 o
  -4  10   1        0.19        0.00      2.73 o
  -3  10   1        0.26        0.03      1.58 o
  -2  10   1        2.20       -0.58      1.65 o
  -1  10   1       25.56       28.15      4.67 o
   0  10   1       25.44       24.01      1.92 o
   1  10   1       55.02       54.63      2.16 o
   2  10   1      109.88      107.58      3.16 o
   3  10   1        4.03        5.77      0.98 o
   4  10   1       28.14       25.24      1.41 o
   5  10   1        3.71        3.47      0.79 o
   6  10   1        9.17        8.78      1.31 o
   7  10   1       10.65        8.18      1.58 o
   8  10   1       13.37        9.07      1.65 o
   9  10   1        0.56       -0.30      1.22 o
  10  10   1        0.76        0.74      1.50 o
  11  10   1        1.40        0.39      2.73 o
  -3  11   1        1.07        1.17      3.12 o
  -2  11   1        1.61        0.78      1.93 o
  -1  11   1        1.05       -1.27      1.50 o
   0  11   1        0.33        0.11      1.50 o
   1  11   1        0.03       -0.74      1.50 o
   2  11   1        0.66       -0.28      1.50 o
   3  11   1       26.09       28.32      2.17 o
   4  11   1       18.21       19.87      1.83 o
   5  11   1        0.00        0.39      1.19 o
   6  11   1        2.67        3.76      1.58 o
   7  11   1        3.32        3.76      1.58 o
   8  11   1        0.92       -0.99      1.50 o
   9  11   1        0.05        1.24      1.50 o
  10  11   1        0.68        0.23      2.14 o
  11  11   1        0.56       -1.56      2.73 o
  -1  12   1        1.86        3.68      3.31 o
   0  12   1        0.52       -1.62      4.48 o
   1  12   1        8.88       10.66      3.12 o
   2  12   1        0.60        2.61      1.77 o
   3  12   1        0.98        0.00      1.35 o
   4  12   1        0.73        0.90      1.23 o
   5  12   1        0.14       -0.97      1.38 o
   6  12   1        0.83       -0.78      1.50 o
   7  12   1        8.18        6.04      1.93 o
   8  12   1       16.61       16.54      2.43 o
   9  12   1        4.10        1.74      1.77 o
  10  12   1        0.11       -0.54      1.95 o
   1  13   1        0.29        0.00      1.93 o
   2  13   1       13.95       16.24      2.71 o
   3  13   1       15.23       17.16      2.12 o
   4  13   1        0.63        0.17      1.54 o
   5  13   1        0.47       -1.27      1.50 o
   6  13   1        3.09        0.39      1.65 o
   7  13   1        0.39        0.48      1.77 o
   8  13   1        3.50        1.20      1.77 o
   9  13   1        1.40        0.19      2.53 o
   4  14   1        0.04       -1.56      2.34 o
   5  14   1        0.00       -1.47      1.77 o
   6  14   1        1.46       -0.67      3.31 o
   7  14   1        1.37        0.78      2.73 o
  -7 -13   2        1.41        3.12      2.73 o
  -6 -13   2        0.14       -2.34      2.34 o
  -5 -13   2        1.12       -2.08      3.89 o
  -4 -13   2        0.01       -1.72      1.87 o
  -3 -13   2        1.72        0.44      1.69 o
  -9 -12   2        0.08        0.78      2.34 o
  -8 -12   2        0.17       -0.39      1.95 o
  -7 -12   2       22.03       26.48      3.50 o
  -6 -12   2        0.07        0.29      1.49 o
  -5 -12   2        0.23        0.24      1.31 o
  -4 -12   2        3.06        1.95      1.74 o
  -3 -12   2        0.91        2.41      1.54 o
  -2 -12   2        2.74        3.14      2.15 o
  -1 -12   2        3.56        0.70      1.94 o
   0 -12   2        4.18        0.00      2.73 o
 -10 -11   2        4.45        7.01      2.34 o
  -9 -11   2        4.23        6.23      2.34 o
  -8 -11   2        1.93        0.60      1.50 o
  -7 -11   2        2.64        0.85      1.50 o
  -6 -11   2        0.28       -0.41      1.19 o
  -5 -11   2        5.28        6.44      1.49 o
  -4 -11   2        0.00       -1.17      1.17 o
  -3 -11   2       20.49       20.04      2.05 o
  -2 -11   2        1.77        0.94      2.53 o
  -1 -11   2        0.00       -1.44      3.70 o
   0 -11   2        2.10        1.56      2.73 o
   1 -11   2        0.33       -0.61      1.87 o
 -11 -10   2       18.62       22.59      3.50 o
 -10 -10   2        1.21        2.40      1.77 o
  -9 -10   2        0.85       -0.91      1.22 o
  -8 -10   2        3.54        3.58      1.50 o
  -7 -10   2        1.49       -0.91      1.12 o
  -6 -10   2        1.09       -1.03      1.03 o
  -5 -10   2        0.01        1.03      1.08 o
  -4 -10   2        2.50        2.82      1.19 o
  -3 -10   2        0.14        0.28      1.08 o
  -2 -10   2        2.35       -0.11      1.50 o
  -1 -10   2        7.68        6.85      1.87 o
   0 -10   2        0.00       -1.17      1.58 o
   1 -10   2        0.00       -0.94      2.14 o
   2 -10   2       14.22       18.30      4.28 o
   3 -10   2        0.69        5.45      3.50 o
 -11  -9   2        1.84        1.95      2.73 o
 -10  -9   2        0.25        0.08      1.30 o
  -9  -9   2       10.59        7.79      1.58 o
  -8  -9   2       16.22       13.97      1.49 o
  -7  -9   2        0.24       -0.11      0.96 o
  -6  -9   2       16.41       17.47      1.54 o
  -5  -9   2        1.60        1.26      1.03 o
  -4  -9   2        7.92        7.30      2.96 o
  -3  -9   2       60.32       59.67      3.01 o
  -2  -9   2        0.12        0.78      1.95 o
  -1  -9   2        0.28        0.47      1.30 o
   0  -9   2       11.90       13.35      2.15 o
   1  -9   2        1.50        0.11      1.50 o
   2  -9   2        0.89       -0.91      3.12 o
   3  -9   2        0.27        1.95      2.73 o
   4  -9   2        5.65        5.84      3.12 o
 -12  -8   2        1.32        0.00      2.73 o
 -11  -8   2       24.09       21.03      3.89 o
 -10  -8   2        0.45        0.93      1.30 o
  -9  -8   2        0.19        0.13      1.22 o
  -8  -8   2       63.74       67.53      4.87 o
  -7  -8   2        2.27        1.92      1.57 o
  -6  -8   2        2.57        1.25      0.80 o
  -5  -8   2       14.17       15.45      1.41 o
  -4  -8   2       65.95       67.40      2.22 o
  -3  -8   2        4.18        4.23      0.83 o
  -2  -8   2       57.18       55.42      2.30 o
  -1  -8   2        4.25        5.50      1.59 o
   0  -8   2      357.53      361.26      8.34 o
   1  -8   2      107.75      111.71      5.06 o
   2  -8   2        0.61        0.23      2.14 o
   3  -8   2        1.60        1.56      2.34 o
   4  -8   2        0.05       -0.39      2.34 o
   5  -8   2        2.16        0.00      2.73 o
 -12  -7   2        0.10        1.95      2.73 o
 -11  -7   2        7.65        7.67      2.53 o
 -10  -7   2        0.28        0.03      1.03 o
  -9  -7   2        5.41        4.17      1.13 o
  -8  -7   2      854.27      884.22     20.51 o
  -7  -7   2       81.84       74.22      2.77 o
  -6  -7   2        2.55        1.39      0.59 o
  -5  -7   2       23.18       21.27      1.04 o
  -4  -7   2        4.40        3.10      0.58 o
  -3  -7   2      189.01      184.61      3.58 o
  -2  -7   2       23.31       18.46      1.46 o
  -1  -7   2        2.12        1.55      0.55 o
   0  -7   2        0.12        1.35      0.68 o
   1  -7   2      105.96      115.21      2.93 o
   2  -7   2        0.53        0.17      0.87 o
   3  -7   2        0.29        0.04      0.87 o
   4  -7   2        2.54        1.04      1.36 o
   5  -7   2        7.70        6.88      1.65 o
   6  -7   2        0.20        1.95      2.73 o
 -12  -6   2        1.66        3.66      2.05 o
 -11  -6   2        3.17        6.00      1.54 o
 -10  -6   2        9.69       12.98      1.71 o
  -9  -6   2       14.65       16.35      1.19 o
  -8  -6   2       29.00       34.23      1.57 o
  -7  -6   2        0.58       -0.02      0.70 o
  -6  -6   2        9.42        8.48      0.77 o
  -5  -6   2       31.90       30.35      1.20 o
  -4  -6   2       14.86       11.65      0.73 o
  -3  -6   2       25.73       60.10      1.56 o
  -2  -6   2       16.85       20.48      0.77 o
  -1  -6   2        3.22        3.66      1.05 o
   0  -6   2      182.36      176.61      3.15 o
   1  -6   2      506.05      491.11      8.20 o
   2  -6   2       25.50       25.76      1.10 o
   3  -6   2        1.46        2.05      0.84 o
   4  -6   2        0.52        2.04      0.95 o
   5  -6   2       20.84       23.66      1.92 o
   6  -6   2        3.17        1.95      1.21 o
   7  -6   2        0.18       -1.47      1.77 o
 -12  -5   2        3.14        0.00      2.34 o
 -11  -5   2        0.38        0.23      1.07 o
 -10  -5   2        1.65        2.88      0.80 o
  -9  -5   2        0.29        0.26      0.65 o
  -8  -5   2      394.14      420.91      6.65 o
  -7  -5   2      166.75      164.05      3.69 o
  -6  -5   2       52.02       53.03      1.93 o
  -5  -5   2        5.06        6.35      0.60 o
  -4  -5   2      121.38      129.45      2.68 o
  -3  -5   2      579.61      654.76      8.50 o
  -2  -5   2        8.00        3.37      0.36 o
  -1  -5   2      114.79      108.18      1.73 o
   0  -5   2       12.06       15.27      0.61 o
   1  -5   2       18.11       14.39      1.07 o
   2  -5   2      187.54      172.25      2.89 o
   3  -5   2        0.35       -0.27      0.62 o
   4  -5   2        8.11        7.18      1.13 o
   5  -5   2       37.84       34.11      2.53 o
   6  -5   2        4.96        5.86      1.41 o
   7  -5   2        5.08        5.54      1.49 o
   8  -5   2        2.36        0.03      2.53 o
 -12  -4   2        0.04        3.50      3.12 o
 -11  -4   2        0.07       -0.09      0.92 o
 -10  -4   2       15.95       16.64      1.26 o
  -9  -4   2        5.79        7.07      0.89 o
  -8  -4   2      171.37      184.77      3.41 o
  -7  -4   2      252.81      261.21      4.71 o
  -6  -4   2      199.70      214.30      3.64 o
  -5  -4   2        0.00        0.12      0.28 o
  -4  -4   2       24.60       21.40      0.95 o
  -3  -4   2      107.64      117.88      1.87 o
  -2  -4   2      799.04      849.32     10.28 o
  -1  -4   2       98.69      131.34      3.23 o
   0  -4   2     1668.37     1633.60     20.82 o
   1  -4   2      577.56      606.93      9.12 o
   2  -4   2       12.73       17.78      0.65 o
   3  -4   2       13.05       16.59      0.96 o
   4  -4   2        2.86        1.12      0.71 o
   5  -4   2       11.79       14.07      1.37 o
   6  -4   2        0.17       -0.11      0.89 o
   7  -4   2       12.60       16.33      2.56 o
   8  -4   2        0.11       -0.90      1.77 o
   9  -4   2        0.24       -1.56      3.12 o
 -12  -3   2        0.75        1.95      2.73 o
 -11  -3   2        0.87        1.51      1.02 o
 -10  -3   2       28.86       29.39      1.78 o
  -9  -3   2       37.08       38.40      1.68 o
  -8  -3   2      125.68      126.74      2.66 o
  -7  -3   2      704.78      680.64     10.25 o
  -6  -3   2       41.00       22.29      1.15 o
  -5  -3   2        2.33        3.40      0.43 o
  -4  -3   2       81.19       81.41      1.57 o
  -3  -3   2        1.24        1.69      0.27 o
  -2  -3   2      268.56      252.05      3.54 o
  -1  -3   2      353.78      421.70      5.51 o
   0  -3   2       13.11       10.44      0.62 o
   1  -3   2       10.18       10.51      0.77 o
   2  -3   2        0.00       -0.20      0.20 o
   3  -3   2      454.61      494.75      7.48 o
   4  -3   2       49.11       42.15      2.19 o
   5  -3   2       23.01       18.01      1.45 o
   6  -3   2        2.55        3.99      0.95 o
   7  -3   2        4.32        5.95      1.37 o
   8  -3   2       24.45       29.25      2.17 o
   9  -3   2        2.22        1.75      1.93 o
 -12  -2   2        4.20        6.23      3.50 o
 -11  -2   2        2.64        3.21      1.77 o
 -10  -2   2        0.01        0.48      0.99 o
  -9  -2   2        0.06        1.35      1.07 o
  -8  -2   2       14.30       10.46      0.88 o
  -7  -2   2       20.08       15.66      1.25 o
  -6  -2   2       65.10       57.68      1.47 o
  -5  -2   2      160.56      159.80      2.99 o
  -4  -2   2        5.92        1.97      0.37 o
  -3  -2   2       31.11       28.90      0.67 o
  -2  -2   2       15.55       14.41      0.61 o
  -1  -2   2     2603.83     2475.32     35.80 o
   0  -2   2    11808.54    11807.90    164.94 o
   1  -2   2     5558.10     5724.13     89.47 o
   2  -2   2      344.87      300.70      4.58 o
   3  -2   2      378.72      465.38      8.00 o
   4  -2   2       14.47       15.12      0.89 o
   5  -2   2       11.73       10.30      1.13 o
   6  -2   2        8.33       10.61      1.17 o
   7  -2   2        5.83        6.78      1.31 o
   8  -2   2       13.24        9.55      1.41 o
   9  -2   2       11.19       12.54      2.43 o
  10  -2   2        0.64        1.53      2.05 o
 -11  -1   2        0.65       -1.36      1.38 o
 -10  -1   2        0.00       -0.17      0.81 o
  -9  -1   2       84.00       88.37      3.38 o
  -8  -1   2       44.15       40.03      3.05 o
  -7  -1   2      188.61      199.57      3.77 o
  -6  -1   2      177.06      195.13      4.46 o
  -5  -1   2       62.09       53.85      1.27 o
  -4  -1   2      246.48      319.66      5.26 o
  -3  -1   2       24.31       36.88      0.89 o
  -2  -1   2       43.36       41.94      1.06 o
  -1  -1   2      147.30      153.83      2.24 o
   0  -1   2      122.40      135.07      1.89 o
   1  -1   2       29.45       28.19      0.65 o
   2  -1   2       92.02      115.17      2.00 o
   3  -1   2       76.33       67.61      1.65 o
   4  -1   2       54.35       65.78      2.30 o
   5  -1   2       90.03       99.63      2.44 o
   6  -1   2        4.61        2.81      0.84 o
   7  -1   2       16.23       22.17      1.65 o
   8  -1   2        2.55        2.49      0.98 o
   9  -1   2       25.28       26.23      1.94 o
  10  -1   2        2.25        3.35      2.05 o
 -11   0   2        0.10       -1.36      1.65 o
 -10   0   2        0.06       -0.80      0.92 o
  -9   0   2        0.04        0.30      0.92 o
  -8   0   2        6.08        7.25      1.34 o
  -7   0   2       49.48       53.55      2.15 o
  -6   0   2       13.18       13.66      0.61 o
  -5   0   2        5.86        2.25      0.40 o
  -4   0   2     1138.53     1175.34     18.76 o
  -3   0   2      125.90      132.11      2.63 o
  -2   0   2       94.20       98.10      1.60 o
  -1   0   2      522.43      501.26      7.06 o
   0   0   2      106.59      108.74      1.69 o
   1   0   2     2024.03     2056.92     33.95 o
   2   0   2      335.09      325.54      5.10 o
   3   0   2       34.68       37.46      1.18 o
   4   0   2       71.28       76.21      1.85 o
   5   0   2       21.52       25.97      1.00 o
   6   0   2       18.25       19.81      1.31 o
   7   0   2        3.91        2.39      0.77 o
   8   0   2       57.72       56.12      2.26 o
   9   0   2        2.62        4.09      1.18 o
  10   0   2        2.96        2.91      2.05 o
  11   0   2        2.76       10.51      3.89 o
 -11   1   2        0.13       -0.78      1.87 o
 -10   1   2        0.34        0.39      1.65 o
  -9   1   2       10.78        9.82      1.54 o
  -8   1   2        1.74        3.44      1.18 o
  -7   1   2       16.56       16.98      1.31 o
  -6   1   2        9.30        9.61      0.65 o
  -5   1   2       47.12       49.49      1.23 o
  -4   1   2      830.41      848.71     15.29 o
  -3   1   2      317.47      303.10      5.11 o
  -2   1   2       52.17       56.82      1.34 o
  -1   1   2     1531.57     1500.42     18.92 o
   0   1   2       24.41       26.52      0.51 o
   1   1   2       25.91       24.47      0.49 o
   2   1   2     1329.44     1294.47     15.94 o
   3   1   2      327.81      319.03      4.56 o
   4   1   2      136.42      160.34      2.42 o
   5   1   2       80.40       83.37      1.85 o
   6   1   2        9.47        8.00      0.54 o
   7   1   2        0.09       -0.55      0.59 o
   8   1   2       17.64       15.35      1.29 o
   9   1   2      235.38      249.34     10.97 o
  10   1   2        1.03        1.17      1.02 o
  11   1   2        0.20        0.39      2.73 o
 -10   2   2        0.70        0.19      1.65 o
  -9   2   2        0.57        0.94      1.08 o
  -8   2   2        8.73        7.69      1.37 o
  -7   2   2       48.40       48.85      2.35 o
  -6   2   2      179.29      170.06      4.60 o
  -5   2   2       28.59       28.46      0.88 o
  -4   2   2      348.73      380.62      6.58 o
  -3   2   2        1.07       -0.01      0.22 o
  -2   2   2      922.19      862.96     12.82 o
  -1   2   2     1315.44     1266.78     18.28 o
   0   2   2     1919.11     1949.66     25.63 o
   1   2   2     8338.56     8210.45    106.85 o
   2   2   2     4835.86     4742.59     58.97 o
   3   2   2      738.98      681.23      9.16 o
   4   2   2        2.01        3.47      0.25 o
   5   2   2        8.48        9.06      0.39 o
   6   2   2       23.99       29.05      0.83 o
   7   2   2        0.16       -0.43      0.50 o
   8   2   2        8.16       11.90      1.08 o
   9   2   2       51.35       53.54      3.26 o
  10   2   2        3.29        3.45      1.13 o
  11   2   2        9.20       14.02      3.89 o
 -10   3   2        1.86        2.15      2.73 o
  -9   3   2        3.98        3.84      2.05 o
  -8   3   2       27.04       27.01      2.06 o
  -7   3   2       10.05        9.97      1.37 o
  -6   3   2      136.73      128.94      3.31 o
  -5   3   2       52.81       53.83      1.50 o
  -4   3   2       62.12       80.26      1.78 o
  -3   3   2       78.98       98.06      1.82 o
  -2   3   2     1473.90     1676.49     24.65 o
  -1   3   2       72.54       82.72      1.52 o
   0   3   2        0.26        0.66      0.29 o
   1   3   2      814.09      821.95     10.49 o
   2   3   2       82.65       83.43      1.37 o
   3   3   2       68.72       50.87      0.99 o
   4   3   2     1113.63     1325.68     16.89 o
   5   3   2        0.69        1.26      0.29 o
   6   3   2       42.87       47.62      1.01 o
   7   3   2      147.11      146.21      2.89 o
   8   3   2       35.17       31.63      1.42 o
   9   3   2       52.54       50.48      3.09 o
  10   3   2        1.77        2.43      0.95 o
  11   3   2        2.88        2.34      2.73 o
  12   3   2        0.00        0.00      2.73 o
  -9   4   2        0.00       -0.39      1.65 o
  -8   4   2        0.28        0.00      0.95 o
  -7   4   2        1.72        0.17      0.97 o
  -6   4   2       30.81       28.08      1.88 o
  -5   4   2        0.31        0.06      0.57 o
  -4   4   2      112.08       99.93      1.96 o
  -3   4   2        1.06       -0.05      0.25 o
  -2   4   2      109.71      107.23      2.13 o
  -1   4   2     2740.00     2863.10     41.93 o
   0   4   2      224.79      224.15      3.61 o
   1   4   2      267.83      248.09      3.64 o
   2   4   2      145.37      144.59      2.09 o
   3   4   2     2188.59     2205.79     27.79 o
   4   4   2      136.65      144.34      2.36 o
   5   4   2        3.16        0.48      0.30 o
   6   4   2      109.39       93.39      1.83 o
   7   4   2      173.20      197.70      3.61 o
   8   4   2       10.38       12.16      1.25 o
   9   4   2       67.40       66.48      2.49 o
  10   4   2        1.50        1.68      1.03 o
  11   4   2        0.55        0.84      1.77 o
  12   4   2       17.54       23.37      4.67 o
  -8   5   2        0.09        1.95      1.93 o
  -7   5   2        3.15        4.40      1.37 o
  -6   5   2        2.74        2.13      1.24 o
  -5   5   2       71.97       52.39      2.36 o
  -4   5   2       25.70       21.89      1.17 o
  -3   5   2        3.08        3.86      0.44 o
  -2   5   2        0.52       -0.22      0.22 o
  -1   5   2      710.73      683.99     10.97 o
   0   5   2      142.06      145.34      2.59 o
   1   5   2       14.77       18.62      0.64 o
   2   5   2       27.18       27.07      0.64 o
   3   5   2       74.89       68.97      1.25 o
   4   5   2     1723.22     1963.27     24.94 o
   5   5   2       57.68       81.81      1.62 o
   6   5   2        0.89        0.22      0.34 o
   7   5   2       28.63       32.28      1.07 o
   8   5   2       38.16       37.64      1.63 o
   9   5   2        2.31        2.08      2.14 o
  10   5   2        1.95        2.42      1.86 o
  11   5   2        2.47        4.02      1.57 o
  12   5   2        3.71        3.50      2.20 o
  -8   6   2        0.41        4.48      2.20 o
  -7   6   2        1.05       -0.39      1.10 o
  -6   6   2        0.02       -0.89      0.89 o
  -5   6   2        5.76        5.98      0.94 o
  -4   6   2       92.52       85.58      2.57 o
  -3   6   2        0.45       -0.09      0.40 o
  -2   6   2        2.51        2.37      0.43 o
  -1   6   2      147.36      156.39      3.11 o
   0   6   2      310.25      302.75      5.36 o
   1   6   2        6.62        4.52      0.52 o
   2   6   2        7.05        8.96      0.64 o
   3   6   2      125.96      130.77      2.15 o
   4   6   2       27.41       31.63      1.31 o
   5   6   2       95.70       88.47      1.70 o
   6   6   2      175.33      201.56      5.52 o
   7   6   2        0.01       -0.16      0.50 o
   8   6   2        5.41        8.66      0.83 o
   9   6   2       13.26       13.64      1.71 o
  10   6   2        1.47        0.51      1.26 o
  11   6   2        0.31       -0.68      1.26 o
  12   6   2       30.86       33.62      3.43 o
  -7   7   2        0.79        2.34      1.93 o
  -6   7   2        1.37        0.89      1.13 o
  -5   7   2        2.65        2.93      1.17 o
  -4   7   2        6.34        8.33      1.09 o
  -3   7   2       13.37       10.76      1.31 o
  -2   7   2        2.42        3.51      0.56 o
  -1   7   2        3.06        1.65      0.45 o
   0   7   2       21.31       21.77      0.96 o
   1   7   2       83.95       88.93      2.04 o
   2   7   2        7.56       11.63      0.73 o
   3   7   2      130.24      108.06      2.31 o
   4   7   2      287.86      334.30      5.21 o
   5   7   2        0.38       -0.23      0.34 o
   6   7   2        0.18       -0.04      0.42 o
   7   7   2        1.27        1.93      0.67 o
   8   7   2        1.52        2.47      0.73 o
   9   7   2        0.08        1.77      0.79 o
  10   7   2       14.62       18.04      1.94 o
  11   7   2        2.51        1.06      1.40 o
  12   7   2        0.60        2.14      1.93 o
  -6   8   2        5.40        5.06      3.12 o
  -5   8   2        4.88        0.92      3.12 o
  -4   8   2        9.84       10.31      1.52 o
  -3   8   2        9.38        7.06      1.75 o
  -2   8   2        7.35        6.38      0.90 o
  -1   8   2       40.16       45.32      1.63 o
   0   8   2       56.38       54.70      1.79 o
   1   8   2       32.64       28.05      1.25 o
   2   8   2      175.03      176.93      3.83 o
   3   8   2        7.25        5.02      0.63 o
   4   8   2        8.22        9.45      0.72 o
   5   8   2       55.94       46.72      1.54 o
   6   8   2       44.17       40.99      1.57 o
   7   8   2        1.71        0.42      1.01 o
   8   8   2       63.64       56.43      2.52 o
   9   8   2       13.11       13.96      1.44 o
  10   8   2        0.37        1.36      1.65 o
  11   8   2        2.66        4.02      2.05 o
  12   8   2       23.87       29.99      5.06 o
  -5   9   2        2.57        2.73      3.12 o
  -4   9   2        0.71        2.16      1.36 o
  -3   9   2        5.35        4.79      1.17 o
  -2   9   2        4.79        5.37      1.17 o
  -1   9   2        0.38       -0.08      0.55 o
   0   9   2       28.19       23.52      1.31 o
   1   9   2        2.80        2.75      0.71 o
   2   9   2        0.02       -0.23      0.80 o
   3   9   2       97.89      102.19      2.44 o
   4   9   2      110.02      113.20      2.67 o
   5   9   2        0.55       -0.45      0.78 o
   6   9   2        0.13       -0.23      0.80 o
   7   9   2        3.24        0.78      0.84 o
   8   9   2       10.81       10.59      1.37 o
   9   9   2        5.08        3.75      1.26 o
  10   9   2        6.28        6.39      2.05 o
  11   9   2        1.02        3.12      1.93 o
  12   9   2        4.38        3.12      3.12 o
  -4  10   2        1.53        2.73      2.73 o
  -3  10   2        0.51        1.08      1.11 o
  -2  10   2        8.08        7.50      1.31 o
  -1  10   2        1.00       -0.13      1.13 o
   0  10   2       21.10       17.95      1.29 o
   1  10   2        0.61        1.37      0.79 o
   2  10   2       89.54       81.50      2.78 o
   3  10   2       53.29       50.38      1.81 o
   4  10   2       21.55       19.41      1.33 o
   5  10   2        0.15       -0.57      0.57 o
   6  10   2        1.80        2.76      1.08 o
   7  10   2       68.41       74.65      3.13 o
   8  10   2       24.38       20.40      1.82 o
   9  10   2        0.86        0.83      1.26 o
  10  10   2       18.21       15.36      2.61 o
  11  10   2        1.23        0.65      3.12 o
  -3  11   2        0.03        0.00      2.73 o
  -2  11   2        2.10        3.06      3.31 o
  -1  11   2       10.52       16.36      2.33 o
   0  11   2        0.00       -1.27      1.50 o
   1  11   2        4.56        6.71      1.77 o
   2  11   2        0.71        0.96      1.50 o
   3  11   2       23.91       25.87      2.43 o
   4  11   2       24.73       25.04      2.00 o
   5  11   2        2.56        2.80      1.50 o
   6  11   2        0.39        0.93      1.30 o
   7  11   2        1.07        0.81      1.50 o
   8  11   2        4.73        3.41      1.77 o
   9  11   2        4.54        7.45      3.50 o
  10  11   2        1.55       -1.49      1.50 o
  11  11   2        0.89        3.50      2.73 o
  -1  12   2        5.91       10.34      2.33 o
   0  12   2        2.80        0.12      3.50 o
   1  12   2        0.41       -0.42      3.70 o
   2  12   2        0.45        0.91      1.58 o
   3  12   2        0.16        2.38      1.41 o
   4  12   2        0.00        0.54      1.26 o
   5  12   2        2.04        1.91      1.58 o
   6  12   2        0.83       -0.58      1.75 o
   7  12   2        8.98        7.76      2.14 o
   8  12   2        4.82        7.19      2.05 o
   9  12   2        0.37       -0.53      1.50 o
  10  12   2        1.66       -0.96      1.50 o
   0  13   2        8.56        6.44      3.12 o
   1  13   2        0.26       -0.19      1.93 o
   2  13   2        9.57       11.68      2.33 o
   3  13   2       22.78       21.87      2.32 o
   4  13   2       13.66       12.83      2.33 o
   5  13   2        0.18       -0.78      1.65 o
   6  13   2        0.08       -1.14      3.31 o
   7  13   2        0.02        0.75      1.77 o
   8  13   2       13.98       10.51      2.33 o
   9  13   2        2.48        3.97      2.05 o
   3  14   2        3.53        1.66      2.05 o
   4  14   2        4.11        0.19      1.93 o
   5  14   2        4.12        6.23      2.20 o
   6  14   2        0.05       -2.53      2.53 o
   7  14   2        1.48        2.36      2.53 o
  -8 -12   3        0.01       -1.95      1.95 o
  -7 -12   3        0.93        1.17      2.34 o
  -6 -12   3        7.33        5.76      1.94 o
  -5 -12   3        0.09       -1.25      1.94 o
  -4 -12   3        0.09       -0.75      2.92 o
  -3 -12   3        5.05       10.27      2.92 o
  -2 -12   3        1.37        0.54      2.15 o
  -1 -12   3        0.05       -1.95      1.95 o
 -10 -11   3        0.02        0.78      2.34 o
  -9 -11   3        0.72       -1.56      1.56 o
  -8 -11   3        1.95        1.95      1.95 o
  -7 -11   3        0.89       -0.31      1.36 o
  -6 -11   3       33.57       35.06      2.99 o
  -5 -11   3        0.47       -0.50      1.13 o
  -4 -11   3        0.09       -1.23      1.23 o
  -3 -11   3       23.13       24.60      2.22 o
  -2 -11   3        1.84        3.84      1.87 o
  -1 -11   3        0.59        1.89      1.87 o
   0 -11   3        0.09       -1.77      1.77 o
   1 -11   3        0.05       -1.56      2.05 o
 -10 -10   3        1.55        2.73      1.95 o
  -9 -10   3        2.12        3.89      2.34 o
  -8 -10   3        4.06        3.93      1.50 o
  -7 -10   3        0.62        0.48      1.08 o
  -6 -10   3        0.00        0.40      1.08 o
  -5 -10   3       50.68       52.01      3.35 o
  -4 -10   3        0.93        0.11      1.19 o
  -3 -10   3        2.97        3.55      1.31 o
  -2 -10   3        0.18        1.63      1.50 o
  -1 -10   3        1.60        0.28      1.50 o
   0 -10   3        0.02        0.12      1.77 o
   1 -10   3        0.71        0.83      1.87 o
   2 -10   3       15.70       14.80      3.89 o
 -11  -9   3        1.39       -1.56      1.56 o
 -10  -9   3        0.17       -0.78      1.56 o
  -9  -9   3       14.02       15.76      2.15 o
  -8  -9   3        1.23        1.95      1.12 o
  -7  -9   3       32.32       28.01      1.94 o
  -6  -9   3       49.06       45.45      2.39 o
  -5  -9   3       89.26       86.98      3.36 o
  -4  -9   3        1.80        0.14      0.96 o
  -3  -9   3       21.53       20.17      1.77 o
  -2  -9   3       29.01       27.61      2.92 o
  -1  -9   3        0.20       -1.35      1.35 o
   0  -9   3       19.09       23.93      2.43 o
   1  -9   3        0.10        0.75      1.58 o
   2  -9   3        0.03       -0.49      1.75 o
   3  -9   3        0.13        1.17      2.73 o
   4  -9   3        1.09        1.56      3.50 o
 -11  -8   3        0.38        2.34      2.34 o
 -10  -8   3        6.21        7.40      1.77 o
  -9  -8   3       10.72        8.74      1.77 o
  -8  -8   3        0.01       -0.13      1.22 o
  -7  -8   3       28.81       27.48      4.64 o
  -6  -8   3        2.07        1.17      0.90 o
  -5  -8   3       10.61       11.37      1.31 o
  -4  -8   3       48.21       41.86      2.09 o
  -3  -8   3       10.57        9.55      1.14 o
  -2  -8   3       74.48       76.39      2.74 o
  -1  -8   3       47.07       44.46      2.12 o
   0  -8   3       44.41       49.18      2.68 o
   1  -8   3        0.03       -0.49      1.58 o
   2  -8   3        1.86        1.59      1.58 o
   3  -8   3        1.78        3.12      2.73 o
   4  -8   3        3.71        8.57      3.50 o
   5  -8   3        2.94        1.56      2.73 o
 -12  -7   3        7.68       14.02      3.50 o
 -11  -7   3        4.25        3.50      2.73 o
 -10  -7   3       24.57       24.18      3.70 o
  -9  -7   3       15.40       14.58      4.48 o
  -8  -7   3        0.78        1.51      1.22 o
  -7  -7   3       78.98       77.90      5.06 o
  -6  -7   3        0.62        0.97      0.80 o
  -5  -7   3       11.79        8.29      0.96 o
  -4  -7   3       11.52        9.04      0.98 o
  -3  -7   3       66.49       72.52      2.17 o
  -2  -7   3      178.54      172.34      4.51 o
  -1  -7   3        3.37        4.57      0.92 o
   0  -7   3        6.20        5.88      1.26 o
   1  -7   3      122.15      123.94      4.23 o
   2  -7   3        3.19        1.81      1.95 o
   3  -7   3        0.83       -1.56      2.73 o
   4  -7   3        2.99        6.23      3.12 o
   5  -7   3        7.44       10.12      3.50 o
   6  -7   3        0.64        0.00      2.73 o
 -12  -6   3        3.27        6.43      2.20 o
 -11  -6   3        0.78        0.39      1.35 o
 -10  -6   3        0.02       -0.54      0.75 o
  -9  -6   3        1.38        2.57      0.84 o
  -8  -6   3      126.83      131.73      3.24 o
  -7  -6   3      487.06      508.03      9.29 o
  -6  -6   3       12.19       11.27      1.40 o
  -5  -6   3       26.46       25.62      1.10 o
  -4  -6   3        0.88        0.44      0.45 o
  -3  -6   3       27.92       28.30      0.81 o
  -2  -6   3        0.00        0.41      0.53 o
  -1  -6   3       35.30       28.27      1.07 o
   0  -6   3        1.24        2.00      0.44 o
   1  -6   3      316.44      321.65      6.06 o
   2  -6   3        2.42        2.22      0.84 o
   3  -6   3        5.80        5.77      1.17 o
   4  -6   3        0.49       -0.11      0.92 o
   5  -6   3        0.28        0.27      0.98 o
   6  -6   3        1.07        1.19      1.21 o
   7  -6   3        1.24        2.47      2.05 o
 -12  -5   3        0.40        1.95      2.73 o
 -11  -5   3        0.00       -0.77      0.77 o
 -10  -5   3        5.42        6.28      0.98 o
  -9  -5   3        2.02        1.63      0.63 o
  -8  -5   3       53.17       52.04      1.70 o
  -7  -5   3      777.40      768.49     12.19 o
  -6  -5   3       10.33       11.78      1.11 o
  -5  -5   3        0.42        0.47      0.62 o
  -4  -5   3       25.29       20.14      0.95 o
  -3  -5   3        0.05        1.61      0.39 o
  -2  -5   3        0.96        3.11      0.33 o
  -1  -5   3       24.86       33.68      0.79 o
   0  -5   3        1.77        2.23      0.42 o
   1  -5   3       38.48       33.21      1.10 o
   2  -5   3       91.02       98.63      2.03 o
   3  -5   3        6.85        5.47      0.83 o
   4  -5   3        2.89        1.43      0.92 o
   5  -5   3        6.21        7.33      1.73 o
   6  -5   3        3.29        1.89      1.00 o
   7  -5   3        1.61        2.62      1.49 o
   8  -5   3        3.35        4.48      2.53 o
 -12  -4   3        3.09        2.34      3.12 o
 -11  -4   3        3.82        4.59      1.20 o
 -10  -4   3       11.08       13.19      1.26 o
  -9  -4   3        2.53        3.13      0.70 o
  -8  -4   3      121.26      124.38      2.75 o
  -7  -4   3       56.59       54.85      1.63 o
  -6  -4   3       55.47       53.15      1.46 o
  -5  -4   3       47.55       49.58      1.34 o
  -4  -4   3       16.20       17.43      1.12 o
  -3  -4   3      132.03      152.75      2.76 o
  -2  -4   3       21.34       29.09      0.70 o
  -1  -4   3      428.50      410.18      5.75 o
   0  -4   3     1599.32     1631.83     21.79 o
   1  -4   3     1444.70     1439.74     22.35 o
   2  -4   3        0.46        0.11      0.31 o
   3  -4   3       63.85       63.66      1.81 o
   4  -4   3        0.41        0.09      0.68 o
   5  -4   3        1.48        1.36      0.95 o
   6  -4   3       21.41       21.41      1.88 o
   7  -4   3        1.75        2.48      1.17 o
   8  -4   3        0.39        1.36      1.93 o
 -12  -3   3        1.87        1.95      2.73 o
 -11  -3   3        0.28        0.57      0.94 o
 -10  -3   3        4.32        4.10      1.41 o
  -9  -3   3       52.76       54.02      2.02 o
  -8  -3   3       33.35       31.35      1.31 o
  -7  -3   3      347.06      342.77      5.53 o
  -6  -3   3        4.61       10.00      0.60 o
  -5  -3   3      360.47      327.75      5.12 o
  -4  -3   3      282.34      305.30      5.15 o
  -3  -3   3        4.44        5.33      0.37 o
  -2  -3   3      211.83      197.34      3.03 o
  -1  -3   3       79.24      103.79      2.01 o
   0  -3   3       46.42       37.27      0.78 o
   1  -3   3       11.77       11.71      0.50 o
   2  -3   3        8.39        6.93      0.44 o
   3  -3   3        4.28        6.55      0.44 o
   4  -3   3       56.98       64.58      2.01 o
   5  -3   3        1.81        3.08      0.89 o
   6  -3   3        9.27        7.81      1.17 o
   7  -3   3        1.02        2.84      1.13 o
   8  -3   3        1.34        1.83      1.03 o
   9  -3   3        3.08        1.06      4.48 o
 -12  -2   3       12.54       15.58      3.89 o
 -11  -2   3        6.94        7.79      2.20 o
 -10  -2   3        3.27        3.79      1.05 o
  -9  -2   3       15.42       16.48      1.34 o
  -8  -2   3       28.49       20.53      2.42 o
  -7  -2   3        5.03        2.99      0.60 o
  -6  -2   3        0.56        2.42      0.50 o
  -5  -2   3       24.49       14.78      0.64 o
  -4  -2   3      120.96      121.78      2.21 o
  -3  -2   3      268.74      256.85      3.72 o
  -2  -2   3       53.62       65.33      1.03 o
  -1  -2   3      578.01      516.95      8.46 o
   0  -2   3      715.45      770.24      9.78 o
   1  -2   3     2809.76     2892.20     44.26 o
   2  -2   3      382.92      392.13      5.90 o
   3  -2   3        0.79        0.40      0.19 o
   4  -2   3      278.03      262.50      5.37 o
   5  -2   3       43.57       51.57      2.22 o
   6  -2   3        3.97        3.71      1.03 o
   7  -2   3        0.15        0.96      1.05 o
   8  -2   3        7.49        8.28      1.55 o
   9  -2   3        0.59        2.14      2.53 o
  10  -2   3        0.01        2.34      3.12 o
 -11  -1   3        0.57        1.92      1.77 o
 -10  -1   3        9.36       13.36      1.65 o
  -9  -1   3        6.67        7.69      1.37 o
  -8  -1   3       28.99       28.13      1.69 o
  -7  -1   3       46.82       50.81      1.43 o
  -6  -1   3        6.32        6.96      0.56 o
  -5  -1   3       42.97       56.32      1.31 o
  -4  -1   3     5843.84     6525.26     99.27 o
  -3  -1   3        9.18       10.66      0.50 o
  -2  -1   3      746.72      725.62      9.54 o
  -1  -1   3      972.39     1027.96     17.36 o
   0  -1   3      462.89      451.16      6.48 o
   1  -1   3        1.27        1.59      0.26 o
   2  -1   3       27.19       35.82      0.87 o
   3  -1   3        7.74       16.51      0.73 o
   4  -1   3       30.61       50.74      1.44 o
   5  -1   3        0.60       -0.58      0.64 o
   6  -1   3        3.26        2.87      0.89 o
   7  -1   3        1.95        2.55      0.79 o
   8  -1   3        7.30        9.81      1.22 o
   9  -1   3      180.02      189.16     14.17 o
  10  -1   3        0.68        0.73      2.14 o
 -11   0   3        0.09        0.58      1.93 o
 -10   0   3        0.00       -0.25      1.08 o
  -9   0   3        0.29       -0.82      0.87 o
  -8   0   3       46.05       48.42      2.71 o
  -7   0   3        0.00        0.60      0.62 o
  -6   0   3      128.19      132.69      2.72 o
  -5   0   3        2.32        1.70      0.40 o
  -4   0   3     1974.94     2123.63     36.07 o
  -3   0   3      202.46      196.18      3.47 o
  -2   0   3       26.77       30.50      0.63 o
  -1   0   3      723.18      690.05     10.03 o
   0   0   3     1287.34     1316.76     19.98 o
   1   0   3    46630.21    45715.93   1590.53 o
   2   0   3       90.45      107.93      1.63 o
   3   0   3       35.51       48.14      1.00 o
   4   0   3       38.29       49.56      3.24 o
   5   0   3       85.59       92.79      2.52 o
   6   0   3        2.40        2.02      0.59 o
   7   0   3        2.24        1.57      0.77 o
   8   0   3        1.99        1.84      0.81 o
   9   0   3       23.03       23.39      1.81 o
  10   0   3       25.97       32.49      3.27 o
  11   0   3        1.22        0.78      3.12 o
 -11   1   3        0.04        0.93      2.05 o
 -10   1   3        2.04        2.19      1.77 o
  -9   1   3        0.16        0.85      1.12 o
  -8   1   3      102.40      102.27      4.49 o
  -7   1   3      718.92      699.87     15.50 o
  -6   1   3       70.56       71.84      1.89 o
  -5   1   3        3.00        3.55      0.46 o
  -4   1   3      715.61      756.68     12.27 o
  -3   1   3        0.30       -0.22      0.22 o
  -2   1   3      204.70      213.62      3.42 o
  -1   1   3      101.65      101.46      1.47 o
   0   1   3      234.83      217.31      3.10 o
   1   1   3     1019.08     1038.95     14.51 o
   2   1   3      451.07      455.56      6.25 o
   3   1   3       12.47       15.82      0.47 o
   4   1   3      799.82      820.34     17.62 o
   5   1   3        1.42        2.37      0.47 o
   6   1   3       21.07       16.45      1.14 o
   7   1   3        2.28        2.04      0.71 o
   8   1   3        2.39        2.44      0.79 o
   9   1   3      171.09      186.09      5.59 o
  10   1   3       40.92       42.84      2.64 o
  11   1   3       10.06        6.23      3.50 o
 -10   2   3        0.09        0.36      1.77 o
  -9   2   3        0.15       -0.65      0.92 o
  -8   2   3        4.59        5.66      1.21 o
  -7   2   3       53.80       53.56      2.32 o
  -6   2   3        5.93        5.83      0.78 o
  -5   2   3       14.05       15.90      0.69 o
  -4   2   3      177.02      195.48      3.53 o
  -3   2   3       26.03       27.39      0.83 o
  -2   2   3      130.46      117.17      2.19 o
  -1   2   3       23.72       21.15      0.50 o
   0   2   3      726.30      730.48     10.49 o
   1   2   3     7788.44     7845.70     97.77 o
   2   2   3    36195.38    36169.37    480.86 o
   3   2   3      937.51      942.33     11.99 o
   4   2   3        5.58        5.92      0.26 o
   5   2   3       35.62       33.01      0.81 o
   6   2   3       31.99       32.68      1.28 o
   7   2   3       53.78       57.11      2.10 o
   8   2   3        4.81        5.19      0.83 o
   9   2   3       90.01       93.74     10.99 o
  10   2   3        5.95        6.38      1.37 o
  11   2   3        7.17       10.12      3.50 o
 -10   3   3        0.25       -0.39      2.53 o
  -9   3   3        7.24        4.56      1.87 o
  -8   3   3       37.26       35.39      2.35 o
  -7   3   3      118.66      105.52      4.49 o
  -6   3   3      895.35      849.26     23.29 o
  -5   3   3        0.89        0.68      0.39 o
  -4   3   3        3.81        7.03      0.46 o
  -3   3   3       11.12        9.96      0.60 o
  -2   3   3       68.31       76.17      1.61 o
  -1   3   3       31.29       33.87      0.91 o
   0   3   3       36.02       34.66      0.73 o
   1   3   3      103.75      101.98      1.60 o
   2   3   3       46.37       49.43      0.99 o
   3   3   3       24.32       21.50      0.67 o
   4   3   3     2629.45     2871.39     36.17 o
   5   3   3      166.41      201.03      2.91 o
   6   3   3        1.09        0.03      0.32 o
   7   3   3       42.95       48.94      1.77 o
   8   3   3       34.71       31.60      1.42 o
   9   3   3       36.58       32.66      1.90 o
  10   3   3        0.09       -0.04      0.88 o
  11   3   3        9.66       10.51      3.50 o
  12   3   3        1.28       -0.78      3.12 o
  -9   4   3        0.03       -0.09      1.77 o
  -8   4   3        4.71        3.89      1.31 o
  -7   4   3        5.66        5.48      1.31 o
  -6   4   3       66.80       76.41      3.65 o
  -5   4   3       38.20       41.97      1.57 o
  -4   4   3      128.15      120.52      2.32 o
  -3   4   3      140.26      101.31      1.98 o
  -2   4   3       51.25       66.14      1.50 o
  -1   4   3     1078.26     1157.07     18.32 o
   0   4   3       87.47       87.49      1.58 o
   1   4   3        1.25        0.39      0.22 o
   2   4   3      496.32      521.16      6.80 o
   3   4   3      928.35      902.30     12.38 o
   4   4   3      176.72      213.89      3.49 o
   5   4   3       42.31       47.50      0.99 o
   6   4   3      116.22      113.03      2.00 o
   7   4   3       50.64       56.79      1.60 o
   8   4   3        0.31        0.42      1.74 o
   9   4   3       26.66       23.00      1.62 o
  10   4   3        1.05        0.37      0.83 o
  11   4   3        5.73        8.52      3.31 o
  12   4   3        4.99        8.18      3.12 o
  -9   5   3        0.24        4.28      3.12 o
  -8   5   3        1.63        3.50      1.93 o
  -7   5   3        4.77        7.61      1.37 o
  -6   5   3        7.84        4.67      1.13 o
  -5   5   3       79.47       75.40      2.90 o
  -4   5   3        0.65       -0.28      0.41 o
  -3   5   3        0.58        2.42      0.43 o
  -2   5   3       22.25       25.96      1.04 o
  -1   5   3       79.50       70.48      1.52 o
   0   5   3      286.77      299.15      5.34 o
   1   5   3       72.08       80.51      1.43 o
   2   5   3       26.47       33.18      0.74 o
   3   5   3       66.47       72.56      1.30 o
   4   5   3      255.24      287.27      4.03 o
   5   5   3      281.97      341.66      5.45 o
   6   5   3       26.88       18.49      0.65 o
   7   5   3       36.30       34.13      1.30 o
   8   5   3      133.12      131.83      3.37 o
   9   5   3       38.26       35.97      2.39 o
  10   5   3        0.04        1.85      1.26 o
  11   5   3        3.12        4.50      2.24 o
  12   5   3        1.88       -0.24      1.77 o
  -8   6   3        0.07        0.63      1.95 o
  -7   6   3        0.40       -0.52      1.08 o
  -6   6   3        1.96        1.50      1.03 o
  -5   6   3       14.71       15.13      1.21 o
  -4   6   3       21.21       24.47      1.58 o
  -3   6   3        0.67        0.77      0.47 o
  -2   6   3        1.11        0.33      0.39 o
  -1   6   3       20.37       23.05      0.93 o
   0   6   3     1029.10     1090.27     17.62 o
   1   6   3       84.31       69.87      1.68 o
   2   6   3       45.70       40.84      0.95 o
   3   6   3      309.53      326.35      4.74 o
   4   6   3       83.30       88.56      1.72 o
   5   6   3      185.85      170.12      2.78 o
   6   6   3       47.01       66.10      1.73 o
   7   6   3        2.17        0.66      0.53 o
   8   6   3        0.70        0.99      0.71 o
   9   6   3       24.26       22.00      2.71 o
  10   6   3        0.04        0.18      1.19 o
  11   6   3        1.38        1.83      1.41 o
  12   6   3        6.39        3.09      3.31 o
  -7   7   3        2.70        6.53      2.33 o
  -6   7   3        3.44        2.34      1.84 o
  -5   7   3        3.04        1.79      0.94 o
  -4   7   3        2.78        3.62      1.07 o
  -3   7   3        0.00       -0.66      0.68 o
  -2   7   3        0.35        0.23      0.60 o
  -1   7   3       13.88       16.74      0.99 o
   0   7   3       52.43       48.11      1.40 o
   1   7   3      141.12      150.49      3.05 o
   2   7   3       83.28       83.40      2.32 o
   3   7   3       21.24       19.20      0.66 o
   4   7   3        4.40        4.55      0.47 o
   5   7   3      104.00      112.36      2.19 o
   6   7   3       64.77       75.89      1.94 o
   7   7   3        4.82        3.10      0.69 o
   8   7   3       29.57       24.11      1.31 o
   9   7   3        7.32        6.95      1.11 o
  10   7   3       32.32       32.80      3.93 o
  11   7   3        1.57        0.78      1.35 o
  12   7   3        0.01        0.00      1.93 o
  -6   8   3        0.30        0.36      2.92 o
  -5   8   3       10.54       15.96      3.40 o
  -4   8   3        7.72        6.59      1.24 o
  -3   8   3        0.44        1.06      0.74 o
  -2   8   3        1.43       -0.22      0.49 o
  -1   8   3       38.83       40.42      1.50 o
   0   8   3      130.51      122.04      3.21 o
   1   8   3        0.08       -0.16      0.50 o
   2   8   3      136.90      132.64      3.01 o
   3   8   3        7.91        5.95      0.63 o
   4   8   3        0.08       -0.05      0.45 o
   5   8   3        5.25        6.49      0.72 o
   6   8   3        0.00        0.41      0.56 o
   7   8   3       29.17       25.39      1.74 o
   8   8   3        4.77        2.33      0.89 o
   9   8   3        0.12        0.63      1.16 o
  10   8   3       64.06       58.64      5.38 o
  11   8   3        1.20        2.49      1.77 o
  12   8   3        0.70        1.95      2.73 o
  -5   9   3       10.84       13.24      3.50 o
  -4   9   3        5.62        3.19      1.11 o
  -3   9   3        6.54        7.05      1.31 o
  -2   9   3        1.10        1.04      0.92 o
  -1   9   3        7.74        9.12      0.96 o
   0   9   3        3.33        3.37      1.08 o
   1   9   3       13.95       13.63      1.03 o
   2   9   3      291.57      274.87      5.59 o
   3   9   3       37.45       42.86      1.49 o
   4   9   3        8.10        7.19      0.79 o
   5   9   3        1.14       -0.10      0.63 o
   6   9   3        5.86        7.16      1.01 o
   7   9   3        0.85        0.51      1.04 o
   8   9   3        7.37        3.60      1.19 o
   9   9   3        0.01       -0.29      1.08 o
  10   9   3        2.86        2.53      1.93 o
  11   9   3       12.74       12.73      2.48 o
  12   9   3        2.78        4.67      3.12 o
  -4  10   3        2.43        0.39      2.34 o
  -3  10   3        0.44        1.81      0.94 o
  -2  10   3        1.65        2.75      0.98 o
  -1  10   3        2.32        2.25      0.83 o
   0  10   3       11.27        8.73      1.05 o
   1  10   3       23.32       22.63      1.41 o
   2  10   3        0.39        0.12      0.62 o
   3  10   3      205.27      228.57      4.82 o
   4  10   3      121.58      114.29      2.93 o
   5  10   3       19.47       17.30      1.37 o
   6  10   3        2.21        2.26      0.85 o
   7  10   3        1.07       -0.14      0.96 o
   8  10   3        4.15        2.70      1.26 o
   9  10   3        6.27        5.82      1.66 o
  10  10   3       21.07       17.32      2.61 o
  11  10   3       14.62       14.65      3.70 o
  12  10   3        0.57       -1.56      2.73 o
  -3  11   3        0.53        3.25      2.05 o
  -2  11   3        1.03        0.29      1.58 o
  -1  11   3        3.40        5.46      1.21 o
   0  11   3        1.49        0.26      0.92 o
   1  11   3        2.79        2.92      0.95 o
   2  11   3        0.07       -0.67      1.40 o
   3  11   3      238.95      260.05      6.02 o
   4  11   3       10.92       11.11      1.24 o
   5  11   3        2.34        1.65      1.26 o
   6  11   3        9.94        8.52      1.35 o
   7  11   3        0.65        0.02      1.08 o
   8  11   3       61.88       58.65      2.96 o
   9  11   3        0.20       -1.19      1.19 o
  10  11   3        0.69       -1.56      2.34 o
  11  11   3        0.15       -0.39      2.73 o
  -2  12   3        1.08       -0.03      1.77 o
  -1  12   3        0.01       -0.48      1.77 o
   0  12   3       14.88       17.07      2.92 o
   1  12   3        3.18        5.69      2.34 o
   2  12   3        0.19       -1.06      1.50 o
   3  12   3        1.30        1.34      1.26 o
   4  12   3       46.75       44.16      3.27 o
   5  12   3        1.25        3.44      1.77 o
   6  12   3        4.99        3.02      1.75 o
   7  12   3        1.80       -1.20      1.50 o
   8  12   3       33.79       34.26      5.26 o
   9  12   3        2.76       -0.19      1.65 o
  10  12   3        0.20       -1.50      1.50 o
   0  13   3        7.11        6.60      3.70 o
   1  13   3        0.02        1.56      1.93 o
   2  13   3        2.66        0.97      1.93 o
   3  13   3       42.21       53.60      3.13 o
   4  13   3       20.63       18.84      2.61 o
   5  13   3        0.29       -1.77      2.34 o
   6  13   3        0.00       -1.38      2.34 o
   7  13   3        1.79        0.33      1.77 o
   8  13   3        8.80       12.70      2.92 o
   9  13   3        1.66        1.34      1.87 o
   2  14   3        1.06       -1.95      2.73 o
   3  14   3        0.81       -1.17      1.93 o
   4  14   3        0.01       -1.53      2.14 o
   5  14   3        1.09       -0.15      1.95 o
   6  14   3        0.51        1.95      1.93 o
   7  14   3        0.01       -1.47      1.77 o
   8  14   3        0.98        0.19      1.93 o
  -8 -12   4        0.18       -0.39      2.34 o
  -7 -12   4        4.85        3.97      2.15 o
  -6 -12   4        3.31        1.25      4.09 o
  -5 -12   4        3.24       -1.95      2.53 o
  -4 -12   4        1.68       -0.39      1.94 o
  -3 -12   4        0.74        0.00      1.94 o
  -2 -12   4        0.54       -0.62      5.06 o
  -9 -11   4        2.50        2.34      2.34 o
  -8 -11   4        1.68       -1.95      1.95 o
  -7 -11   4        5.52        5.62      1.87 o
  -6 -11   4        0.30        0.68      1.75 o
  -5 -11   4        3.28        2.92      1.58 o
  -4 -11   4        0.00       -2.53      2.53 o
  -3 -11   4       10.65       11.85      2.92 o
  -2 -11   4        1.71       -0.28      1.87 o
  -1 -11   4        5.20        0.67      2.05 o
   0 -11   4        0.90       -1.01      2.34 o
 -10 -10   4        4.41        5.45      2.34 o
  -9 -10   4        9.38       11.29      2.73 o
  -8 -10   4        5.55        6.23      1.77 o
  -7 -10   4        8.42        6.98      1.77 o
  -6 -10   4        3.59        3.22      1.50 o
  -5 -10   4       42.57       47.59      3.27 o
  -4 -10   4        7.87        7.21      2.73 o
  -3 -10   4        0.58       -0.73      1.19 o
  -2 -10   4        0.38       -1.30      1.58 o
  -1 -10   4       13.07       16.43      2.43 o
   0 -10   4        7.52       10.94      2.23 o
   1 -10   4        0.65       -1.64      1.94 o
   2 -10   4        1.44       -0.39      3.50 o
 -11  -9   4        0.98       -0.78      1.95 o
 -10  -9   4        0.47        0.78      1.95 o
  -9  -9   4       10.83       14.35      2.05 o
  -8  -9   4       43.56       52.10      3.16 o
  -7  -9   4       28.48       24.71      2.33 o
  -6  -9   4       16.74       18.53      2.05 o
  -5  -9   4        7.84        4.60      1.26 o
  -4  -9   4       18.43       15.89      2.28 o
  -3  -9   4       19.06       19.38      1.91 o
  -2  -9   4       30.47       32.17      2.71 o
  -1  -9   4        0.37       -0.32      1.35 o
   0  -9   4        2.03        0.72      1.95 o
   1  -9   4        0.01        0.10      1.58 o
   2  -9   4        0.04        1.17      2.73 o
   3  -9   4        1.46        5.45      3.12 o
 -11  -8   4        0.02        3.12      2.34 o
 -10  -8   4        1.89        1.17      1.95 o
  -9  -8   4        1.75        2.73      1.95 o
  -8  -8   4       19.19       20.45      1.71 o
  -7  -8   4       89.88       86.21      3.22 o
  -6  -8   4        5.10        2.58      1.25 o
  -5  -8   4       12.04       12.70      1.41 o
  -4  -8   4       21.76       23.51      1.64 o
  -3  -8   4        2.23        1.25      0.96 o
  -2  -8   4        8.83       13.92      1.87 o
  -1  -8   4        2.71        3.59      1.08 o
   0  -8   4        9.71       10.34      1.58 o
   1  -8   4       40.80       31.29      2.52 o
   2  -8   4        0.45       -0.26      1.58 o
   3  -8   4        0.26       -1.17      2.73 o
   4  -8   4        2.63        2.73      3.12 o
 -10  -7   4        2.10        5.06      1.95 o
  -9  -7   4       16.19       18.92      2.05 o
  -8  -7   4        2.56        5.79      1.50 o
  -7  -7   4      267.29      273.54     12.08 o
  -6  -7   4       13.03       15.76      1.41 o
  -5  -7   4        4.53        1.95      0.83 o
  -4  -7   4        0.14        0.05      0.53 o
  -3  -7   4        1.51        6.21      0.98 o
  -2  -7   4       42.02       44.72      2.29 o
  -1  -7   4        0.44        0.74      0.93 o
   0  -7   4       12.01       11.73      1.38 o
   1  -7   4       11.07       11.03      1.65 o
   2  -7   4        1.15        1.23      3.12 o
   3  -7   4        0.30        2.73      3.12 o
   4  -7   4        1.41        2.73      2.73 o
   5  -7   4        0.57        1.95      2.73 o
 -11  -6   4        0.04       -0.96      1.95 o
 -10  -6   4        0.03       -0.89      0.89 o
  -9  -6   4       23.58       25.67      1.58 o
  -8  -6   4        6.97        5.22      1.50 o
  -7  -6   4      140.51      148.92      4.18 o
  -6  -6   4        0.39        0.14      0.64 o
  -5  -6   4       17.83       13.84      1.13 o
  -4  -6   4        0.25        0.11      0.32 o
  -3  -6   4       33.13       33.30      1.77 o
  -2  -6   4       34.30       34.55      1.99 o
  -1  -6   4        0.01       -0.14      0.35 o
   0  -6   4        0.49        1.13      0.54 o
   1  -6   4     1071.86     1070.85     18.48 o
   2  -6   4        2.13        3.73      0.80 o
   3  -6   4        0.00       -1.17      1.28 o
   4  -6   4        0.53       -0.78      2.73 o
   5  -6   4        0.04       -1.65      1.65 o
   6  -6   4        8.43        6.62      2.33 o
 -12  -5   4        2.47        5.06      2.73 o
 -11  -5   4        1.75        2.16      0.89 o
 -10  -5   4        0.34        0.64      0.73 o
  -9  -5   4        0.52        0.38      0.69 o
  -8  -5   4       83.41       88.29      2.41 o
  -7  -5   4     1201.36     1208.89     20.45 o
  -6  -5   4      132.67      130.38      4.25 o
  -5  -5   4       24.85       23.90      1.24 o
  -4  -5   4        1.75        4.31      0.47 o
  -3  -5   4       66.93       65.10      1.20 o
  -2  -5   4        1.94       11.07      0.87 o
  -1  -5   4       13.79        6.34      0.42 o
   0  -5   4        9.86       12.08      0.68 o
   1  -5   4        2.74        3.39      0.49 o
   2  -5   4        9.82       11.58      0.96 o
   3  -5   4      113.42      122.14      3.20 o
   4  -5   4        0.49       -0.15      0.92 o
   5  -5   4        0.81        1.07      0.95 o
   6  -5   4       13.21       12.17      1.70 o
   7  -5   4        0.00        1.23      1.18 o
 -12  -4   4       13.59       17.91      4.28 o
 -11  -4   4        4.84        9.74      1.63 o
 -10  -4   4        0.14       -0.77      1.07 o
  -9  -4   4       21.31       22.13      1.54 o
  -8  -4   4        0.06       -0.11      0.52 o
  -7  -4   4       18.19       16.83      1.20 o
  -6  -4   4        0.13        0.83      0.46 o
  -5  -4   4        0.46        1.13      0.48 o
  -4  -4   4        0.45        0.28      0.38 o
  -3  -4   4      120.91      172.08      2.75 o
  -2  -4   4       79.00       68.70      1.47 o
  -1  -4   4       11.57       13.03      0.50 o
   0  -4   4      346.10      353.94      5.06 o
   1  -4   4     1524.24     1561.03     24.26 o
   2  -4   4        0.07       -0.10      0.35 o
   3  -4   4       66.68       58.39      1.92 o
   4  -4   4        0.05        0.31      0.70 o
   5  -4   4        0.13       -0.68      0.68 o
   6  -4   4       11.12       14.41      1.60 o
   7  -4   4        3.08        2.64      1.08 o
   8  -4   4        1.60        0.96      2.05 o
 -12  -3   4        1.06        2.73      1.95 o
 -11  -3   4        6.16        6.51      1.29 o
 -10  -3   4        1.80        0.30      0.83 o
  -9  -3   4       34.53       30.93      1.61 o
  -8  -3   4        3.36        3.83      0.73 o
  -7  -3   4      251.19      261.78      4.71 o
  -6  -3   4        7.60        7.61      0.61 o
  -5  -3   4      763.35      789.27     12.67 o
  -4  -3   4       39.16       44.18      1.06 o
  -3  -3   4        0.02        0.49      0.19 o
  -2  -3   4        0.11       -0.36      0.36 o
  -1  -3   4      406.61      441.20      7.47 o
   0  -3   4        0.95        1.38      0.23 o
   1  -3   4       24.59       25.17      0.86 o
   2  -3   4        0.11       -0.10      0.33 o
   3  -3   4        0.64        0.13      0.33 o
   4  -3   4      129.10      134.74      4.07 o
   5  -3   4        0.00       -0.76      0.76 o
   6  -3   4        3.57        3.54      1.02 o
   7  -3   4        2.21        6.12      1.22 o
   8  -3   4        9.73       11.80      1.56 o
   9  -3   4       11.72       13.86      3.50 o
 -11  -2   4        1.92        4.28      1.95 o
 -10  -2   4        0.44        0.31      0.86 o
  -9  -2   4       12.21       11.20      1.31 o
  -8  -2   4        4.69        4.52      0.69 o
  -7  -2   4        8.45        5.79      1.10 o
  -6  -2   4       10.11       16.46      1.01 o
  -5  -2   4       67.38       48.75      1.22 o
  -4  -2   4     2242.03     2292.99     33.23 o
  -3  -2   4      197.14      223.59      3.21 o
  -2  -2   4        0.34        1.19      0.28 o
  -1  -2   4      126.87      153.02      3.08 o
   0  -2   4     1042.63     1122.57     14.17 o
   1  -2   4     1585.84     1646.01     27.84 o
   2  -2   4      983.60      975.04     15.09 o
   3  -2   4      148.40      149.63      2.52 o
   4  -2   4       89.20      101.03      2.56 o
   5  -2   4        3.74        5.11      1.20 o
   6  -2   4        3.52        1.16      0.77 o
   7  -2   4        2.20        2.83      0.98 o
   8  -2   4        7.47        8.61      1.32 o
   9  -2   4       15.56       18.69      3.89 o
 -11  -1   4        0.70        1.17      1.65 o
 -10  -1   4        0.05       -0.35      1.00 o
  -9  -1   4        2.87        0.78      1.00 o
  -8  -1   4       39.30       36.27      1.87 o
  -7  -1   4        1.01        1.14      0.51 o
  -6  -1   4       33.90       44.61      1.48 o
  -5  -1   4       91.08       73.37      2.56 o
  -4  -1   4      188.05      222.28      4.29 o
  -3  -1   4      501.42      500.69      7.98 o
  -2  -1   4      126.35      137.73      2.00 o
  -1  -1   4       47.41       64.89      1.85 o
   0  -1   4        2.08        1.22      0.19 o
   1  -1   4      482.33      475.77      6.76 o
   2  -1   4       90.60       91.26      1.51 o
   3  -1   4       30.74       39.84      0.90 o
   4  -1   4       76.59       90.32      1.99 o
   5  -1   4       12.45        8.34      1.07 o
   6  -1   4        5.66        4.02      0.94 o
   7  -1   4        1.87        1.59      0.84 o
   8  -1   4        7.98        7.85      1.13 o
   9  -1   4       17.11       22.61      2.25 o
  10  -1   4        2.14        1.71      1.94 o
 -11   0   4        0.41       -0.60      1.77 o
 -10   0   4        0.00        0.56      1.13 o
  -9   0   4        7.75        9.62      1.58 o
  -8   0   4       44.79       40.64      2.52 o
  -7   0   4        4.53        4.36      0.71 o
  -6   0   4       79.43       75.44      1.84 o
  -5   0   4       14.72        9.07      0.60 o
  -4   0   4      126.06      155.16      3.18 o
  -3   0   4      126.95      160.44      2.92 o
  -2   0   4      399.17      398.28      5.54 o
  -1   0   4        8.71        9.10      0.40 o
   0   0   4      535.21      520.19      7.44 o
   1   0   4      379.68      349.74      4.53 o
   2   0   4        0.25       -0.17      0.17 o
   3   0   4       16.45       19.38      0.55 o
   4   0   4       64.40       44.48      1.29 o
   5   0   4       29.45       36.13      1.53 o
   6   0   4        5.39        7.82      0.86 o
   7   0   4       11.70        8.89      1.18 o
   8   0   4        0.45       -0.53      0.74 o
   9   0   4       64.85       66.29      5.80 o
  10   0   4        1.38        0.39      2.73 o
 -11   1   4        2.02        1.43      2.05 o
 -10   1   4        0.12        1.56      1.65 o
  -9   1   4        2.52        3.50      1.30 o
  -8   1   4       32.18       28.07      2.23 o
  -7   1   4       17.82       16.65      1.35 o
  -6   1   4      146.31      145.39      2.93 o
  -5   1   4        1.11        1.65      0.43 o
  -4   1   4       11.41       15.11      0.72 o
  -3   1   4      334.44      349.22      5.91 o
  -2   1   4      446.59      458.26      6.48 o
  -1   1   4      436.97      427.13      5.89 o
   0   1   4      303.08      285.52      5.03 o
   1   1   4      698.89      662.00     12.08 o
   2   1   4       60.48       69.59      1.24 o
   3   1   4       58.39       38.83      0.84 o
   4   1   4      806.14      776.99     11.30 o
   5   1   4      182.28      163.16      5.30 o
   6   1   4       20.66       17.83      1.12 o
   7   1   4        0.93        0.63      0.57 o
   8   1   4        0.01        0.30      0.74 o
   9   1   4       12.87       12.32      1.44 o
  10   1   4        8.83       11.29      3.50 o
  11   1   4        0.84        2.34      3.12 o
 -10   2   4        0.01        1.80      1.95 o
  -9   2   4        0.66        1.07      0.95 o
  -8   2   4        1.57       -0.13      1.04 o
  -7   2   4       32.60       26.30      2.89 o
  -6   2   4       24.22       23.07      2.29 o
  -5   2   4       41.20       38.76      1.42 o
  -4   2   4       93.95      102.15      2.28 o
  -3   2   4      716.63      784.88     11.82 o
  -2   2   4      139.59      147.59      2.54 o
  -1   2   4      220.35      243.60      3.56 o
   0   2   4       22.28       17.81      0.45 o
   1   2   4       72.91       72.45      1.18 o
   2   2   4      452.00      426.89      5.93 o
   3   2   4      583.74      562.84      7.30 o
   4   2   4      895.41      875.04     12.09 o
   5   2   4       25.52       25.06      0.66 o
   6   2   4        7.25        8.28      0.63 o
   7   2   4       22.84       24.08      1.45 o
   8   2   4        1.48        0.39      0.54 o
   9   2   4       44.00       38.93      2.35 o
  10   2   4        3.73        4.92      1.26 o
  11   2   4        0.48        3.89      3.12 o
 -10   3   4        2.92        0.89      1.95 o
  -9   3   4        3.87        5.06      1.93 o
  -8   3   4       10.69        9.33      1.58 o
  -7   3   4        5.13        5.31      1.69 o
  -6   3   4       69.90       70.78      3.51 o
  -5   3   4      145.79      145.41      2.88 o
  -4   3   4       89.75       86.84      1.79 o
  -3   3   4        3.74        5.22      0.49 o
  -2   3   4       62.83       71.28      1.43 o
  -1   3   4      158.74      193.73      2.95 o
   0   3   4       55.54       50.15      0.99 o
   1   3   4        0.15        0.19      0.18 o
   2   3   4      254.62      265.44      4.06 o
   3   3   4       59.78       57.15      1.23 o
   4   3   4      641.62      717.34      9.33 o
   5   3   4      170.13      210.51      3.06 o
   6   3   4        1.02        0.72      0.34 o
   7   3   4       13.86       13.86      1.03 o
   8   3   4       36.14       33.78      1.70 o
   9   3   4       15.51       12.58      1.69 o
  10   3   4        1.57        0.26      0.98 o
  11   3   4        0.01        1.17      2.73 o
  -9   4   4        0.38        2.49      1.77 o
  -8   4   4        7.07        7.18      1.37 o
  -7   4   4        8.40        8.44      1.58 o
  -6   4   4       13.69       14.39      2.39 o
  -5   4   4       19.97       20.85      1.74 o
  -4   4   4       35.36       33.68      1.02 o
  -3   4   4       19.44       13.87      1.04 o
  -2   4   4       62.80       65.25      1.42 o
  -1   4   4        1.49        0.77      0.41 o
   0   4   4     1160.12     1208.51     16.54 o
   1   4   4      241.27      250.02      3.68 o
   2   4   4        7.70        9.40      0.47 o
   3   4   4        0.92        1.15      0.29 o
   4   4   4        8.26        5.89      0.56 o
   5   4   4      196.97      185.05      2.74 o
   6   4   4        4.02        6.26      0.46 o
   7   4   4       35.58       35.90      1.40 o
   8   4   4       15.12       13.52      1.57 o
   9   4   4        0.19       -0.51      1.26 o
  10   4   4        0.06        0.26      1.22 o
  11   4   4        0.03       -1.65      1.65 o
  12   4   4        3.16        1.56      2.73 o
  -9   5   4        1.88        2.91      2.05 o
  -8   5   4       24.18       24.95      3.03 o
  -7   5   4        3.18        2.95      1.13 o
  -6   5   4        8.22        6.89      1.19 o
  -5   5   4       27.45       31.85      1.73 o
  -4   5   4        3.73        2.46      0.59 o
  -3   5   4        0.15       -0.13      0.34 o
  -2   5   4       70.73       78.13      1.69 o
  -1   5   4       54.01       62.27      1.56 o
   0   5   4     1193.56     1308.22     19.48 o
   1   5   4      137.00      149.70      2.50 o
   2   5   4      427.74      439.36      6.17 o
   3   5   4      158.95      167.86      2.71 o
   4   5   4       39.65       47.70      1.12 o
   5   5   4       94.25      119.14      2.15 o
   6   5   4        4.83        4.29      0.48 o
   7   5   4        5.33        3.74      0.63 o
   8   5   4       70.19       65.69      3.83 o
   9   5   4        0.04        0.78      1.12 o
  10   5   4       15.97       14.42      1.94 o
  11   5   4        0.06       -1.33      2.14 o
  12   5   4        0.85        4.48      2.20 o
  -8   6   4       11.20       15.17      2.75 o
  -7   6   4        0.14        1.06      1.50 o
  -6   6   4        3.51        2.78      1.13 o
  -5   6   4       15.29       12.18      1.44 o
  -4   6   4       36.17       25.27      1.57 o
  -3   6   4       10.08       11.42      0.76 o
  -2   6   4        0.13       -0.18      0.52 o
  -1   6   4       51.83       45.13      1.33 o
   0   6   4     1150.70     1254.40     20.11 o
   1   6   4        0.53        0.88      0.32 o
   2   6   4       54.82       60.92      1.23 o
   3   6   4       32.94       31.71      0.86 o
   4   6   4      102.49      111.17      1.95 o
   5   6   4      233.58      234.22      4.24 o
   6   6   4        5.96        4.07      0.67 o
   7   6   4        8.46       13.00      1.30 o
   8   6   4        8.59        7.97      1.11 o
   9   6   4       43.83       39.72      2.45 o
  10   6   4        7.61       12.66      1.87 o
  11   6   4        0.85       -1.05      1.19 o
  12   6   4        0.41       -0.33      2.34 o
  -7   7   4        0.05       -0.36      2.14 o
  -6   7   4        0.03        0.10      0.95 o
  -5   7   4        0.67        1.31      0.81 o
  -4   7   4       22.91       17.85      1.46 o
  -3   7   4      112.82       93.49      2.48 o
  -2   7   4        0.29        0.13      0.43 o
  -1   7   4        6.78        9.33      0.75 o
   0   7   4        2.62        2.28      0.54 o
   1   7   4      682.04      649.79     11.62 o
   2   7   4      304.66      277.60      4.50 o
   3   7   4       15.35       15.81      0.65 o
   4   7   4       37.55       38.77      1.09 o
   5   7   4      252.94      264.92      5.88 o
   6   7   4       20.24       26.85      1.15 o
   7   7   4       29.08       24.09      1.16 o
   8   7   4        6.78        3.68      0.80 o
   9   7   4        1.51        3.31      1.26 o
  10   7   4       38.53       41.81      2.68 o
  11   7   4        0.07       -0.24      1.26 o
  12   7   4        0.38       -0.97      1.58 o
  -6   8   4        0.03        1.56      1.93 o
  -5   8   4       25.00       30.18      1.81 o
  -4   8   4       53.75       47.03      2.13 o
  -3   8   4       23.14       20.88      1.54 o
  -2   8   4       15.06       12.70      0.92 o
  -1   8   4        7.25        6.45      1.19 o
   0   8   4       74.12       69.83      2.03 o
   1   8   4      115.22      115.47      2.84 o
   2   8   4      329.56      309.75      6.01 o
   3   8   4       12.00       12.73      0.82 o
   4   8   4        3.90        3.95      0.61 o
   5   8   4       22.51       20.21      0.96 o
   6   8   4      126.01      146.08      3.08 o
   7   8   4        4.24        2.20      0.64 o
   8   8   4        4.56        2.13      0.82 o
   9   8   4       22.00       24.35      2.43 o
  10   8   4        2.40        3.08      1.41 o
  11   8   4        3.18        1.70      1.49 o
  12   8   4        2.00        0.97      1.93 o
  -5   9   4        7.20        1.95      2.73 o
  -4   9   4       16.85       19.54      2.43 o
  -3   9   4       10.20        5.96      1.13 o
  -2   9   4        0.98       -0.35      0.59 o
  -1   9   4        3.24        1.38      0.72 o
   0   9   4        1.34        0.37      0.63 o
   1   9   4        0.57        0.00      0.58 o
   2   9   4       59.69       59.34      1.88 o
   3   9   4      123.56      133.37      2.94 o
   4   9   4       63.39       64.18      1.87 o
   5   9   4       72.63       69.98      2.20 o
   6   9   4       14.71       14.12      1.21 o
   7   9   4       15.18       12.44      1.29 o
   8   9   4        6.92        2.92      1.08 o
   9   9   4       15.34       15.58      2.48 o
  10   9   4       56.96       64.59      5.65 o
  11   9   4       22.55       27.57      3.30 o
  12   9   4        0.00        2.73      2.73 o
  -4  10   4        6.83        9.41      2.05 o
  -3  10   4        0.14        0.67      1.40 o
  -2  10   4        3.44        0.35      0.92 o
  -1  10   4        1.71       -0.22      0.96 o
   0  10   4        1.39        0.03      0.79 o
   1  10   4       46.73       45.94      1.90 o
   2  10   4      148.06      149.35      3.91 o
   3  10   4      210.94      202.16      4.40 o
   4  10   4       12.23       10.50      1.04 o
   5  10   4        1.06       -0.03      0.74 o
   6  10   4       14.21       14.29      1.29 o
   7  10   4        9.82       10.33      1.41 o
   8  10   4       12.52       12.95      1.60 o
   9  10   4       20.27       18.84      1.88 o
  10  10   4        0.39        0.18      2.34 o
  11  10   4        1.53       -0.78      2.34 o
  -3  11   4        2.63        6.05      2.05 o
  -2  11   4        0.07       -0.85      1.67 o
  -1  11   4        4.58        5.48      1.75 o
   0  11   4        0.31       -0.35      0.89 o
   1  11   4        0.30       -0.39      0.89 o
   2  11   4        8.54        8.25      1.13 o
   3  11   4       58.84       66.03      2.45 o
   4  11   4      108.33      118.82      4.00 o
   5  11   4        8.35       10.02      1.41 o
   6  11   4        1.27        0.35      1.08 o
   7  11   4        0.12       -1.17      1.17 o
   8  11   4        5.02        4.52      1.41 o
   9  11   4        8.49        4.96      2.23 o
  10  11   4        2.14        1.84      2.14 o
  11  11   4        6.59        7.40      3.50 o
  -2  12   4        0.70        0.36      1.77 o
  -1  12   4        0.09        1.17      1.93 o
   0  12   4        0.00       -1.38      2.34 o
   1  12   4        3.62        4.97      1.21 o
   2  12   4        1.89        2.63      1.26 o
   3  12   4       17.50       17.55      1.46 o
   4  12   4        6.90        7.87      1.27 o
   5  12   4        0.01       -0.39      0.89 o
   6  12   4       21.75       20.49      1.85 o
   7  12   4        3.93        1.92      1.26 o
   8  12   4        2.11        0.68      1.75 o
   9  12   4        1.87        2.07      1.77 o
  10  12   4        0.13       -1.17      2.34 o
   0  13   4        0.00        0.58      1.93 o
   1  13   4        0.00       -1.26      1.77 o
   2  13   4        0.59       -1.30      1.35 o
   3  13   4       28.16       31.09      2.99 o
   4  13   4       46.66       55.14      6.43 o
   5  13   4        0.43       -1.17      1.65 o
   6  13   4        1.67        1.50      3.31 o
   7  13   4        0.04       -1.31      1.56 o
   8  13   4        2.28        1.61      2.34 o
   9  13   4        0.42       -0.39      1.93 o
  10  13   4        0.01       -0.78      1.93 o
   2  14   4        0.52       -1.77      1.77 o
   3  14   4        3.68        2.75      2.53 o
   4  14   4        3.15        5.65      2.20 o
   5  14   4        1.43       -0.39      2.53 o
   6  14   4        0.41       -0.19      1.93 o
   7  14   4        0.42       -1.75      1.93 o
   8  14   4        0.17       -1.78      2.92 o
  -6 -12   5       16.06       20.82      4.09 o
  -5 -12   5        0.94       -0.39      1.94 o
  -4 -12   5        0.17       -1.94      1.94 o
  -8 -11   5        3.28        0.19      2.53 o
  -7 -11   5       10.63       14.95      2.43 o
  -6 -11   5        4.17        7.49      2.14 o
  -5 -11   5        0.07       -0.93      1.65 o
  -4 -11   5        2.40        2.17      4.28 o
  -3 -11   5        0.23       -1.58      1.58 o
  -2 -11   5       13.43       15.01      2.71 o
  -1 -11   5        0.08       -2.04      3.50 o
 -10 -10   5        4.03        3.89      2.34 o
  -9 -10   5        0.44        0.39      1.95 o
  -8 -10   5        1.38        0.75      1.58 o
  -7 -10   5        7.26        3.32      1.77 o
  -6 -10   5        0.00       -0.93      1.30 o
  -5 -10   5        0.17       -0.32      1.50 o
  -4 -10   5        2.81        4.58      1.65 o
  -3 -10   5        0.01       -0.55      1.58 o
  -2 -10   5       10.24        9.50      2.15 o
  -1 -10   5        0.58        0.75      1.65 o
   0 -10   5        3.83        3.87      2.15 o
   1 -10   5        0.28       -3.12      3.12 o
 -10  -9   5        0.44        0.78      1.95 o
  -9  -9   5        0.48        2.92      1.38 o
  -8  -9   5       20.99       21.89      3.12 o
  -7  -9   5       26.09       27.27      2.48 o
  -6  -9   5       23.72       19.31      2.15 o
  -5  -9   5        1.57        1.79      1.75 o
  -4  -9   5       10.59       12.24      2.05 o
  -3  -9   5        0.45       -1.25      1.30 o
  -2  -9   5       30.45       34.31      2.80 o
  -1  -9   5        0.20        0.13      1.58 o
   0  -9   5        0.50       -0.13      1.58 o
   1  -9   5        0.96        0.25      2.53 o
   2  -9   5        0.13        0.78      3.50 o
   3  -9   5        0.48        1.17      3.50 o
 -11  -8   5        2.53        4.67      2.34 o
 -10  -8   5        0.00        1.17      1.95 o
  -9  -8   5        1.19        0.00      1.56 o
  -8  -8   5        4.62        3.50      1.38 o
  -7  -8   5       75.11       77.92      3.99 o
  -6  -8   5        3.19        1.95      1.38 o
  -5  -8   5        0.33        0.17      1.22 o
  -4  -8   5        1.32        0.86      0.96 o
  -3  -8   5       13.44       21.96      2.15 o
  -2  -8   5        0.00       -1.04      1.95 o
  -1  -8   5        1.93        3.12      1.30 o
   0  -8   5        8.21        6.06      1.87 o
   1  -8   5      117.71      115.98     11.10 o
   2  -8   5        0.12       -1.56      2.73 o
   3  -8   5        3.46        3.12      3.12 o
   4  -8   5        1.14        4.28      3.12 o
 -11  -7   5        0.04        1.17      1.95 o
 -10  -7   5        0.96        0.78      1.56 o
  -9  -7   5        4.17        4.09      1.58 o
  -8  -7   5        0.06       -0.13      1.22 o
  -7  -7   5      602.70      634.47     24.57 o
  -6  -7   5       10.57       13.19      1.41 o
  -5  -7   5        0.16        0.16      0.80 o
  -4  -7   5       11.46        9.77      1.74 o
  -3  -7   5       26.38       19.63      1.80 o
  -2  -7   5        1.02        1.17      0.89 o
  -1  -7   5        4.61        5.04      1.13 o
   0  -7   5        2.02        3.02      1.40 o
   1  -7   5        0.12       -0.86      1.30 o
   2  -7   5       37.52       36.23      2.80 o
   3  -7   5        0.20       -0.39      2.73 o
   4  -7   5        0.12        2.73      3.12 o
   5  -7   5        0.46        2.34      3.12 o
 -10  -6   5        0.17        0.78      2.34 o
  -9  -6   5       13.24       16.74      3.12 o
  -8  -6   5        0.58       -1.08      1.22 o
  -7  -6   5       33.45       35.36      2.73 o
  -6  -6   5        3.48        2.67      1.30 o
  -5  -6   5       16.54       14.21      1.05 o
  -4  -6   5        0.78       -0.34      0.62 o
  -3  -6   5       17.68       19.95      1.29 o
  -2  -6   5       58.67       55.10      2.35 o
  -1  -6   5       29.29       28.29      2.90 o
   0  -6   5       73.51       78.01      3.08 o
   1  -6   5      341.23      345.53     10.80 o
   2  -6   5      118.59      132.00      4.20 o
   3  -6   5       34.14       34.18      4.09 o
   4  -6   5        1.15       -1.77      1.77 o
   5  -6   5        0.81        3.43      4.09 o
   6  -6   5        2.76        3.50      3.12 o
 -12  -5   5        0.14        5.84      2.73 o
 -11  -5   5        3.36        6.62      1.93 o
 -10  -5   5       11.35       11.62      1.57 o
  -9  -5   5       13.99       13.79      1.12 o
  -8  -5   5       24.95       28.23      1.38 o
  -7  -5   5      455.42      452.57     10.27 o
  -6  -5   5      490.58      480.25      9.81 o
  -5  -5   5      189.19      189.37      4.35 o
  -4  -5   5       20.76       14.34      0.87 o
  -3  -5   5        2.75        0.80      0.46 o
  -2  -5   5       13.70       14.55      0.86 o
  -1  -5   5       17.46       17.51      0.92 o
   0  -5   5        1.95        2.26      0.32 o
   1  -5   5        3.07        3.60      0.50 o
   2  -5   5        0.23        0.06      0.59 o
   3  -5   5       76.80       82.72      3.00 o
   4  -5   5        0.15       -0.58      1.15 o
   5  -5   5        0.10       -1.65      1.65 o
   6  -5   5        4.02        3.66      2.05 o
   7  -5   5        0.19        3.12      2.20 o
 -12  -4   5       10.06       21.81      4.28 o
 -11  -4   5        8.68       13.13      1.43 o
 -10  -4   5        2.69        2.81      0.94 o
  -9  -4   5        6.56        4.23      0.78 o
  -8  -4   5       25.33       27.77      1.24 o
  -7  -4   5       69.30       60.19      2.64 o
  -6  -4   5       50.88       43.91      1.33 o
  -5  -4   5      178.20      177.27      3.54 o
  -4  -4   5      129.42      126.15      3.06 o
  -3  -4   5       16.02       13.80      0.73 o
  -2  -4   5        0.00       -0.09      0.29 o
  -1  -4   5       58.05      121.16      2.72 o
   0  -4   5        0.17        0.10      0.20 o
   1  -4   5      602.62      627.93     10.14 o
   2  -4   5      123.46      118.34      2.29 o
   3  -4   5      200.01      206.69      4.65 o
   4  -4   5       22.49       23.09      1.65 o
   5  -4   5        1.16        1.57      0.86 o
   6  -4   5        0.01       -0.81      0.81 o
   7  -4   5        0.91        0.79      1.08 o
   8  -4   5        7.46        7.98      2.48 o
 -11  -3   5        0.09        0.28      0.98 o
 -10  -3   5        0.00        0.15      0.84 o
  -9  -3   5       32.24       28.77      1.49 o
  -8  -3   5       45.81       40.68      2.20 o
  -7  -3   5       63.16       67.66      1.86 o
  -6  -3   5        0.08       -0.31      0.31 o
  -5  -3   5      809.80      813.85     12.61 o
  -4  -3   5      428.16      424.19      6.55 o
  -3  -3   5      178.39      157.01      2.25 o
  -2  -3   5       59.75       50.63      1.24 o
  -1  -3   5      495.06      561.33      9.42 o
   0  -3   5       64.17       67.02      1.11 o
   1  -3   5        7.01        5.31      0.43 o
   2  -3   5        2.03        2.23      0.34 o
   3  -3   5        7.93        9.42      0.61 o
   4  -3   5       32.33       31.22      1.52 o
   5  -3   5        4.36        4.40      0.98 o
   6  -3   5        0.14       -0.73      0.73 o
   7  -3   5        4.71        7.37      1.25 o
   8  -3   5        0.55        2.58      1.13 o
 -11  -2   5        1.45        5.06      1.93 o
 -10  -2   5        4.97        6.18      1.31 o
  -9  -2   5        1.47        1.91      0.89 o
  -8  -2   5       17.13       10.99      1.00 o
  -7  -2   5       34.71       38.52      1.62 o
  -6  -2   5       37.62       38.72      1.30 o
  -5  -2   5      104.71      107.13      2.12 o
  -4  -2   5       18.20       19.41      0.77 o
  -3  -2   5      297.35      353.96      4.93 o
  -2  -2   5       81.54       61.56      1.37 o
  -1  -2   5      338.84      344.48      6.35 o
   0  -2   5     2459.86     2481.78     34.86 o
   1  -2   5     1492.70     1591.81     22.01 o
   2  -2   5      474.92      464.17      6.92 o
   3  -2   5       21.36       28.45      0.73 o
   4  -2   5       15.93       14.07      1.29 o
   5  -2   5        2.87        2.50      0.79 o
   6  -2   5        0.34        0.56      0.62 o
   7  -2   5        0.21       -0.21      0.81 o
   8  -2   5        7.15        9.75      1.43 o
   9  -2   5        2.93        4.74      2.33 o
 -11  -1   5        0.05        1.32      1.77 o
 -10  -1   5        0.27       -0.54      1.00 o
  -9  -1   5       20.88       21.96      1.69 o
  -8  -1   5      221.56      202.78      5.51 o
  -7  -1   5       32.12       30.86      1.21 o
  -6  -1   5        7.58        8.04      0.65 o
  -5  -1   5      302.73      295.13      5.72 o
  -4  -1   5       47.16       48.48      1.54 o
  -3  -1   5      245.75      265.89      7.41 o
  -2  -1   5      429.54      458.81      7.87 o
  -1  -1   5        1.73        1.04      0.42 o
   0  -1   5       83.32       72.41      1.27 o
   1  -1   5        0.67        1.41      0.25 o
   2  -1   5       50.66       63.53      1.23 o
   3  -1   5       18.81       14.47      0.56 o
   4  -1   5       41.68       34.35      1.00 o
   5  -1   5      146.72      165.05      4.02 o
   6  -1   5       41.03       45.43      1.94 o
   7  -1   5        0.63        0.05      0.74 o
   8  -1   5        0.04        0.97      0.94 o
   9  -1   5       11.71       13.76      2.00 o
  10  -1   5        2.33        1.95      3.50 o
 -11   0   5        2.10        2.34      2.73 o
 -10   0   5        0.00       -0.52      1.04 o
  -9   0   5        0.10        0.44      1.00 o
  -8   0   5        0.49        0.41      0.92 o
  -7   0   5        0.05       -0.24      0.58 o
  -6   0   5       17.42       20.29      1.04 o
  -5   0   5       70.47       62.74      1.60 o
  -4   0   5       58.47       53.50      1.35 o
  -3   0   5     2460.54     2645.79     41.63 o
  -2   0   5      370.33      365.09      5.14 o
  -1   0   5      329.00      301.60      4.63 o
   0   0   5      501.73      494.78      7.75 o
   1   0   5      295.46      291.11      3.80 o
   2   0   5      391.17      345.13      5.16 o
   3   0   5      127.67      120.13      2.20 o
   4   0   5       53.38       43.57      0.99 o
   5   0   5      168.47      191.13      4.42 o
   6   0   5        1.44        0.23      0.59 o
   7   0   5        4.01        3.81      0.81 o
   8   0   5        0.01       -0.61      0.79 o
   9   0   5        7.89        9.01      1.29 o
  10   0   5        0.86        0.39      2.73 o
 -11   1   5        2.16        1.56      2.73 o
 -10   1   5        2.87        4.84      1.87 o
  -9   1   5        1.78        1.56      1.30 o
  -8   1   5       11.21        6.33      1.11 o
  -7   1   5       17.17       15.91      1.14 o
  -6   1   5      103.65      103.08      2.35 o
  -5   1   5       48.98       52.67      1.42 o
  -4   1   5      133.93      138.91      2.70 o
  -3   1   5      659.47      653.90     10.69 o
  -2   1   5      371.46      380.24      5.80 o
  -1   1   5       21.64       24.18      0.63 o
   0   1   5      156.61      147.52      3.10 o
   1   1   5        1.39        0.76      0.34 o
   2   1   5      144.00      142.64      3.16 o
   3   1   5       11.63        8.47      0.37 o
   4   1   5       59.59       52.67      1.17 o
   5   1   5      427.02      422.23      9.00 o
   6   1   5        7.98       10.07      0.90 o
   7   1   5        6.93        9.75      1.00 o
   8   1   5        0.00        0.48      0.77 o
   9   1   5        0.46       -0.24      0.92 o
  10   1   5       30.28       30.38      4.67 o
  11   1   5        0.59        1.17      3.12 o
 -10   2   5        0.04        2.13      2.73 o
  -9   2   5        0.87        1.04      1.04 o
  -8   2   5        0.32        0.78      1.17 o
  -7   2   5        4.86        5.13      1.00 o
  -6   2   5      292.93      297.08      5.86 o
  -5   2   5      142.70      148.78      2.97 o
  -4   2   5        7.64        7.79      0.57 o
  -3   2   5      775.76      862.95     13.04 o
  -2   2   5      122.92      105.28      1.92 o
  -1   2   5        3.10        3.57      0.31 o
   0   2   5      150.76      141.91      2.16 o
   1   2   5     1450.84     1432.17     20.33 o
   2   2   5     1459.11     1499.44     18.94 o
   3   2   5      108.33      141.69      2.22 o
   4   2   5      156.31      138.63      2.67 o
   5   2   5        8.41        8.01      0.70 o
   6   2   5        1.06        0.97      0.47 o
   7   2   5       14.71       15.68      1.08 o
   8   2   5        0.15        0.07      0.65 o
   9   2   5        0.01       -0.92      0.92 o
  10   2   5        0.52       -0.19      1.24 o
  11   2   5        0.70       -0.39      3.12 o
 -10   3   5        0.00        0.58      1.93 o
  -9   3   5        0.04        2.10      1.77 o
  -8   3   5        6.92        8.46      1.58 o
  -7   3   5      125.87      113.34      3.69 o
  -6   3   5        4.85        3.82      0.84 o
  -5   3   5      410.35      412.38      7.16 o
  -4   3   5       67.09       60.35      1.55 o
  -3   3   5        3.56        4.34      0.50 o
  -2   3   5      146.43      134.46      2.55 o
  -1   3   5      106.03      122.71      2.01 o
   0   3   5       11.26       15.85      0.49 o
   1   3   5       13.08       20.21      0.58 o
   2   3   5      325.39      317.93      4.58 o
   3   3   5      266.21      278.71      4.10 o
   4   3   5      354.33      356.55      4.83 o
   5   3   5      461.36      503.78      6.69 o
   6   3   5        8.32        9.37      0.50 o
   7   3   5        3.07        2.40      0.86 o
   8   3   5       21.84       19.22      1.43 o
   9   3   5        2.28        1.69      0.86 o
  10   3   5        8.45        6.62      2.05 o
  11   3   5        4.89        8.57      3.12 o
  -9   4   5        1.47       -0.39      1.95 o
  -8   4   5        0.79        0.39      1.17 o
  -7   4   5        1.04        1.21      1.09 o
  -6   4   5        1.94        0.39      1.10 o
  -5   4   5      176.63      169.64      3.92 o
  -4   4   5        0.53        1.18      0.46 o
  -3   4   5       40.24       44.66      1.23 o
  -2   4   5        3.17        3.66      0.41 o
  -1   4   5       21.18       24.41      0.73 o
   0   4   5     2318.12     2471.47     33.52 o
   1   4   5       14.20       11.68      0.45 o
   2   4   5      511.53      559.88      7.85 o
   3   4   5      609.22      622.40      8.71 o
   4   4   5      988.85     1038.14     15.05 o
   5   4   5      236.36      228.90      3.30 o
   6   4   5        3.91        7.19      0.43 o
   7   4   5       56.28       53.68      2.06 o
   8   4   5       33.35       33.08      3.03 o
   9   4   5       14.03       15.04      2.97 o
  10   4   5        3.09        2.73      1.37 o
  11   4   5        0.46       -2.34      2.34 o
  -9   5   5        0.04        0.96      1.77 o
  -8   5   5       27.08       30.03      3.30 o
  -7   5   5        2.44        3.12      2.14 o
  -6   5   5        8.05        5.22      1.00 o
  -5   5   5        0.08       -0.29      0.99 o
  -4   5   5      396.88      371.45      6.58 o
  -3   5   5        2.43        0.81      0.41 o
  -2   5   5       20.24       25.56      0.98 o
  -1   5   5       17.88       20.12      0.76 o
   0   5   5      944.95      996.55     13.80 o
   1   5   5      230.27      257.91      3.90 o
   2   5   5      340.03      360.39      5.14 o
   3   5   5       18.15       18.20      0.66 o
   4   5   5       83.16       95.37      1.76 o
   5   5   5      704.38      760.43     11.28 o
   6   5   5        0.00        0.47      0.35 o
   7   5   5        0.29        0.26      0.41 o
   8   5   5       22.65       15.44      1.89 o
   9   5   5       16.79       16.68      1.94 o
  10   5   5        0.24        1.14      1.08 o
  11   5   5        0.00       -1.36      1.65 o
  12   5   5        0.63        4.31      2.33 o
  -8   6   5        4.68        8.41      3.70 o
  -7   6   5        1.21        3.09      1.77 o
  -6   6   5        1.20        1.72      1.06 o
  -5   6   5        7.07        8.79      1.23 o
  -4   6   5       21.74       24.17      1.31 o
  -3   6   5       30.60       32.43      1.30 o
  -2   6   5        1.25        0.07      0.42 o
  -1   6   5       29.23       35.02      1.17 o
   0   6   5      700.79      747.62     12.30 o
   1   6   5      322.90      308.49      6.04 o
   2   6   5       86.80       95.82      1.75 o
   3   6   5      122.20      113.56      1.99 o
   4   6   5       89.54       80.74      1.74 o
   5   6   5      271.59      311.06      5.12 o
   6   6   5       48.97       52.28      1.41 o
   7   6   5        6.25        9.52      0.78 o
   8   6   5       34.21       27.12      1.70 o
   9   6   5        0.76       -0.48      1.03 o
  10   6   5        0.00        0.39      1.19 o
  11   6   5        2.81        2.56      1.87 o
  12   6   5        0.47       -0.97      1.93 o
  -7   7   5       13.72       17.34      2.88 o
  -6   7   5        4.70        4.25      1.58 o
  -5   7   5       26.04       24.64      1.73 o
  -4   7   5       17.55       18.94      1.49 o
  -3   7   5        8.56        3.93      0.71 o
  -2   7   5        0.52       -0.44      0.44 o
  -1   7   5        0.10       -0.31      0.31 o
   0   7   5        5.50        4.48      0.61 o
   1   7   5      158.15      143.81      2.64 o
   2   7   5       19.46       13.25      0.96 o
   3   7   5        4.66        4.77      0.47 o
   4   7   5       89.49       90.08      1.82 o
   5   7   5      182.92      198.93      3.81 o
   6   7   5       48.94       58.03      1.67 o
   7   7   5        3.66        2.28      0.63 o
   8   7   5        3.37        2.03      0.86 o
   9   7   5        0.34       -0.78      1.38 o
  10   7   5        0.05        1.43      1.35 o
  11   7   5        1.58        2.53      1.93 o
  12   7   5        1.16       -1.77      1.77 o
  -6   8   5        0.00        0.58      1.65 o
  -5   8   5       28.94       33.23      1.91 o
  -4   8   5       61.52       66.01      2.96 o
  -3   8   5        6.25        5.61      0.90 o
  -2   8   5       33.83       29.92      1.34 o
  -1   8   5        0.01       -0.18      0.60 o
   0   8   5       15.82       16.59      1.05 o
   1   8   5       15.14       15.00      0.96 o
   2   8   5      109.61       92.80      1.91 o
   3   8   5       11.20       11.71      0.68 o
   4   8   5       43.01       46.24      1.23 o
   5   8   5        0.14       -0.41      0.67 o
   6   8   5        1.87        3.62      0.69 o
   7   8   5        1.47        0.35      0.55 o
   8   8   5       44.07       43.24      1.79 o
   9   8   5       25.20       23.03      2.06 o
  10   8   5        0.04        0.95      1.26 o
  11   8   5        0.18        0.27      1.77 o
  12   8   5        3.83        3.89      2.15 o
  -5   9   5        1.87        0.00      2.34 o
  -4   9   5        5.70        7.83      1.31 o
  -3   9   5        0.00       -0.02      0.92 o
  -2   9   5       10.83       11.17      1.14 o
  -1   9   5        5.18        5.72      0.85 o
   0   9   5        0.10        0.53      0.64 o
   1   9   5        3.97        6.38      0.79 o
   2   9   5        1.05        0.43      0.53 o
   3   9   5      188.65      191.08      3.82 o
   4   9   5      223.42      232.83      4.98 o
   5   9   5       57.93       57.16      2.00 o
   6   9   5       11.67       11.85      1.18 o
   7   9   5        2.22        2.19      0.89 o
   8   9   5        2.73        3.47      0.89 o
   9   9   5       26.66       24.63      3.12 o
  10   9   5        3.35        2.58      1.95 o
  11   9   5        0.54        4.67      3.12 o
  12   9   5        0.45        1.95      2.73 o
  -4  10   5       14.73       15.97      2.43 o
  -3  10   5        1.37        0.61      1.15 o
  -2  10   5        5.17        2.42      1.08 o
  -1  10   5        9.89        9.27      1.14 o
   0  10   5        5.04        4.59      0.83 o
   1  10   5        2.76        2.53      0.81 o
   2  10   5        1.85        0.81      0.74 o
   3  10   5       38.03       42.99      1.73 o
   4  10   5       13.64       20.85      1.46 o
   5  10   5       32.28       35.72      1.77 o
   6  10   5       13.35       13.58      1.29 o
   7  10   5        0.75       -0.77      0.77 o
   8  10   5       39.33       38.25      2.35 o
   9  10   5       10.20        8.57      2.20 o
  10  10   5        5.14        5.65      2.20 o
  11  10   5        2.85        0.39      2.73 o
  -3  11   5        2.35        1.68      1.77 o
  -2  11   5        2.43        1.18      1.17 o
  -1  11   5        2.28        3.23      1.13 o
   0  11   5       10.11       10.46      1.37 o
   1  11   5        1.46        0.32      0.89 o
   2  11   5       28.60       24.11      2.75 o
   3  11   5       28.01       28.72      1.69 o
   4  11   5      108.18      114.31      3.92 o
   5  11   5       10.27       10.52      1.54 o
   6  11   5       16.44       15.45      1.69 o
   7  11   5        0.04       -1.00      1.00 o
   8  11   5        2.74        1.75      1.26 o
   9  11   5        4.58        4.10      1.51 o
  10  11   5        0.10       -0.97      2.14 o
  11  11   5        1.47        2.34      2.73 o
  -2  12   5        0.25        1.17      1.93 o
  -1  12   5        2.43        2.66      3.01 o
   0  12   5        9.29       10.87      1.64 o
   1  12   5        0.06        0.32      1.27 o
   2  12   5        2.55        1.69      0.92 o
   3  12   5        2.25        2.78      1.17 o
   4  12   5       23.98       21.58      1.88 o
   5  12   5        2.79        1.28      1.13 o
   6  12   5        0.02       -1.12      1.12 o
   7  12   5        1.90        0.80      1.19 o
   8  12   5        0.27       -1.19      1.19 o
   9  12   5        8.97       13.97      1.88 o
  10  12   5        2.53        1.86      1.77 o
   0  13   5        2.44        4.67      2.20 o
   1  13   5       13.63       20.60      4.48 o
   2  13   5        0.10       -1.65      1.65 o
   3  13   5        2.00        2.14      1.93 o
   4  13   5       57.22       55.38      6.23 o
   5  13   5        9.64        7.52      2.15 o
   6  13   5        8.47        6.52      2.05 o
   7  13   5        2.43        0.39      1.65 o
   8  13   5        7.13        8.13      3.31 o
   9  13   5        3.22        2.41      3.50 o
  10  13   5        1.08        0.39      2.73 o
   2  14   5        0.08       -0.78      1.93 o
   3  14   5        0.03       -1.77      1.77 o
   4  14   5        2.80        1.79      2.34 o
   5  14   5        2.60        2.86      2.05 o
   6  14   5        0.09       -1.20      1.77 o
   7  14   5        4.34        3.29      3.31 o
   8  14   5        0.00       -0.39      1.95 o
  -8 -11   6        1.47        0.78      2.34 o
  -7 -11   6       15.37       19.02      2.71 o
  -6 -11   6        0.97        2.75      2.05 o
  -5 -11   6        0.35       -1.65      1.65 o
  -4 -11   6        0.23       -1.56      1.58 o
  -3 -11   6        0.41       -0.39      1.95 o
  -2 -11   6       10.03       12.34      2.73 o
  -9 -10   6        1.63        2.08      1.58 o
  -8 -10   6        1.62        1.56      1.50 o
  -7 -10   6       14.85       15.59      2.43 o
  -6 -10   6        6.21        0.97      1.58 o
  -5 -10   6        0.28       -1.50      1.50 o
  -4 -10   6       11.18       10.86      2.53 o
  -3 -10   6        1.04       -1.56      1.58 o
  -2 -10   6        4.44        0.67      3.31 o
  -1 -10   6        1.93        4.31      2.23 o
   0 -10   6        0.00       -1.22      1.87 o
 -10  -9   6        1.08        1.17      2.34 o
  -9  -9   6        2.21        4.87      1.65 o
  -8  -9   6        2.46        3.47      1.50 o
  -7  -9   6       23.87       26.11      2.61 o
  -6  -9   6       83.46       84.76      5.06 o
  -5  -9   6        4.62        2.23      1.50 o
  -4  -9   6       47.94       44.11      3.89 o
  -3  -9   6        0.18       -0.42      1.58 o
  -2  -9   6        8.01        5.12      1.87 o
  -1  -9   6        0.24       -2.50      2.53 o
   0  -9   6        8.15        6.99      2.15 o
   1  -9   6        0.18       -2.73      2.73 o
   2  -9   6        0.00        1.17      3.50 o
 -10  -8   6        0.02       -0.39      1.95 o
  -9  -8   6        3.60        5.84      2.34 o
  -8  -8   6        0.53        0.17      1.22 o
  -7  -8   6       16.39       20.36      3.70 o
  -6  -8   6       18.47       18.48      3.50 o
  -5  -8   6        2.25        2.34      1.95 o
  -4  -8   6        3.75        2.80      1.50 o
  -3  -8   6       66.36       74.79      3.93 o
  -2  -8   6        2.15        1.73      1.35 o
  -1  -8   6        0.69       -1.30      1.30 o
   0  -8   6        5.04        3.38      1.65 o
   1  -8   6       11.19        8.60      1.94 o
   2  -8   6        9.62        8.18      3.89 o
   3  -8   6        1.19        1.56      3.50 o
 -11  -7   6       14.36       22.59      3.50 o
 -10  -7   6        0.09       -0.39      2.14 o
  -9  -7   6        3.32        2.73      1.58 o
  -8  -7   6        4.52        7.40      1.77 o
  -7  -7   6        6.90        6.65      1.58 o
  -6  -7   6      151.91      172.41      6.32 o
  -5  -7   6        5.32        4.98      1.75 o
  -4  -7   6       24.92       22.93      2.05 o
  -3  -7   6       47.65       44.44      2.88 o
  -2  -7   6        1.55        2.41      1.56 o
  -1  -7   6        6.59        7.47      1.31 o
   0  -7   6        1.63        1.84      1.13 o
   1  -7   6        4.27        5.06      1.65 o
   2  -7   6       17.19       21.42      4.28 o
   3  -7   6        0.23       -1.56      3.12 o
   4  -7   6        0.92        1.56      3.12 o
   5  -7   6        0.14        5.45      3.50 o
 -11  -6   6       42.34       66.98      5.84 o
 -10  -6   6        0.02        0.39      2.34 o
  -9  -6   6        0.15       -1.95      1.95 o
  -8  -6   6        3.88        7.40      2.34 o
  -7  -6   6       38.08       38.55      3.89 o
  -6  -6   6      147.89      148.81      8.18 o
  -5  -6   6        3.41        4.46      1.08 o
  -4  -6   6        1.54        1.28      0.84 o
  -3  -6   6        5.24        3.34      0.82 o
  -2  -6   6       11.39        8.94      1.31 o
  -1  -6   6        0.21       -0.12      0.84 o
   0  -6   6       60.40       60.19      3.45 o
   1  -6   6       12.42       13.15      1.70 o
   2  -6   6      204.66      211.81      8.57 o
   3  -6   6        7.41        5.06      3.12 o
   4  -6   6        0.86       -1.56      2.73 o
   5  -6   6        0.90        1.17      2.73 o
   6  -6   6        0.08        5.06      3.50 o
 -11  -5   6        2.23        4.83      2.05 o
 -10  -5   6        1.07        3.31      1.65 o
  -9  -5   6        1.16        0.97      1.75 o
  -8  -5   6        4.38        2.73      2.34 o
  -7  -5   6        0.43       -1.17      1.56 o
  -6  -5   6      263.32      252.51     11.69 o
  -5  -5   6       20.21       24.27      2.97 o
  -4  -5   6       35.60       26.85      1.85 o
  -3  -5   6       62.14       51.04      1.41 o
  -2  -5   6        5.79        7.30      0.77 o
  -1  -5   6       13.89       14.66      1.03 o
   0  -5   6       16.20       16.58      1.03 o
   1  -5   6       13.35       16.82      1.37 o
   2  -5   6       15.97       15.49      2.15 o
   3  -5   6       25.19       28.60      2.71 o
   4  -5   6        1.64        1.38      2.34 o
   5  -5   6        0.96       -0.58      1.65 o
   6  -5   6        0.10       -0.16      2.34 o
   7  -5   6        0.02       -1.58      2.05 o
 -11  -4   6        9.38       12.46      3.12 o
 -10  -4   6        0.25        0.46      1.19 o
  -9  -4   6        0.27       -0.60      0.71 o
  -8  -4   6        0.84        1.33      0.55 o
  -7  -4   6       33.87       34.26      1.34 o
  -6  -4   6        4.04        3.66      0.55 o
  -5  -4   6      211.96      212.40      4.12 o
  -4  -4   6      114.12      117.96      2.85 o
  -3  -4   6      167.53      188.11      4.12 o
  -2  -4   6       24.00       22.34      0.93 o
  -1  -4   6       22.00       22.74      0.89 o
   0  -4   6       45.33       36.35      1.10 o
   1  -4   6       86.94       95.41      1.99 o
   2  -4   6      588.33      601.43     10.26 o
   3  -4   6        0.33        0.65      0.59 o
   4  -4   6        1.01        0.78      0.81 o
   5  -4   6        2.07        2.52      1.00 o
   6  -4   6        0.06        0.63      0.98 o
   7  -4   6        1.42        3.89      2.20 o
 -11  -3   6        6.47        4.75      1.31 o
 -10  -3   6        0.82        0.74      0.90 o
  -9  -3   6       17.21       19.12      1.23 o
  -8  -3   6       14.45       11.65      0.98 o
  -7  -3   6        9.29       10.08      1.47 o
  -6  -3   6       52.99       53.77      1.67 o
  -5  -3   6       14.97       17.12      1.09 o
  -4  -3   6        2.92        3.82      0.40 o
  -3  -3   6      289.02      311.73      4.94 o
  -2  -3   6       64.41       50.39      1.27 o
  -1  -3   6        2.04        4.81      0.50 o
   0  -3   6        4.47        4.37      0.46 o
   1  -3   6        5.07        6.26      0.49 o
   2  -3   6       12.84       14.14      0.65 o
   3  -3   6        6.41        3.79      0.63 o
   4  -3   6       16.75       16.78      1.24 o
   5  -3   6        1.33        1.63      1.24 o
   6  -3   6        0.77        0.12      1.05 o
   7  -3   6        0.08        0.28      1.00 o
   8  -3   6        0.07        2.70      2.05 o
 -11  -2   6        7.08        6.62      3.12 o
 -10  -2   6        1.39        2.96      1.30 o
  -9  -2   6        1.04        0.31      0.84 o
  -8  -2   6       35.68       27.12      2.12 o
  -7  -2   6       46.68       43.90      1.69 o
  -6  -2   6       52.65       54.25      2.06 o
  -5  -2   6       98.22       96.13      2.24 o
  -4  -2   6       46.17       56.22      1.48 o
  -3  -2   6      144.63      184.78      3.22 o
  -2  -2   6       42.61       29.10      0.66 o
  -1  -2   6       61.49       41.31      1.31 o
   0  -2   6      363.63      398.45      6.32 o
   1  -2   6       47.11       51.47      1.24 o
   2  -2   6       42.57       39.48      0.92 o
   3  -2   6        0.01        0.13      0.31 o
   4  -2   6        0.05        0.76      1.07 o
   5  -2   6       70.36       70.28      3.54 o
   6  -2   6        0.77        0.78      0.79 o
   7  -2   6        0.41        1.85      0.87 o
   8  -2   6        1.29        0.36      0.98 o
   9  -2   6        1.35        4.19      2.15 o
 -11  -1   6        7.47       12.46      3.50 o
 -10  -1   6        0.17        0.91      1.04 o
  -9  -1   6        7.18        6.67      1.76 o
  -8  -1   6       57.95       49.56      2.39 o
  -7  -1   6        3.85        3.38      0.72 o
  -6  -1   6       14.33       11.88      0.85 o
  -5  -1   6       55.17       57.44      1.71 o
  -4  -1   6        0.64        0.86      0.40 o
  -3  -1   6     2910.69     3178.72     52.09 o
  -2  -1   6        1.36        2.22      0.40 o
  -1  -1   6       17.90       22.49      0.94 o
   0  -1   6        8.14        7.82      0.33 o
   1  -1   6      286.61      289.34      4.44 o
   2  -1   6       17.19       21.95      0.67 o
   3  -1   6        1.04        0.23      0.26 o
   4  -1   6       27.71       22.97      1.02 o
   5  -1   6      124.82      129.25      3.48 o
   6  -1   6       20.55       25.58      1.49 o
   7  -1   6        0.41       -0.27      0.79 o
   8  -1   6        0.17       -0.51      0.87 o
   9  -1   6        3.00        5.89      2.15 o
 -11   0   6       26.59       37.72      4.09 o
 -10   0   6        2.10        2.41      1.36 o
  -9   0   6        4.03        4.40      1.26 o
  -8   0   6        6.19        6.16      1.13 o
  -7   0   6       82.70       77.96      2.22 o
  -6   0   6       10.04       12.17      0.80 o
  -5   0   6       17.51       14.63      0.82 o
  -4   0   6       59.98       47.13      1.92 o
  -3   0   6     1426.64     1597.60     23.07 o
  -2   0   6      295.68      310.97      5.72 o
  -1   0   6        5.21        2.68      0.26 o
   0   0   6      118.57      125.88      2.30 o
   1   0   6        1.17        1.29      0.24 o
   2   0   6      711.82      801.45     12.54 o
   3   0   6        5.54        5.38      0.40 o
   4   0   6       35.68       35.70      0.93 o
   5   0   6       27.24       35.97      1.66 o
   6   0   6       47.00       44.61      1.86 o
   7   0   6        7.72        7.68      1.05 o
   8   0   6        1.34        1.15      0.85 o
   9   0   6        0.28       -0.37      0.98 o
  10   0   6        3.83        1.95      3.12 o
 -10   1   6        0.14       -1.17      2.34 o
  -9   1   6        1.25        0.00      2.92 o
  -8   1   6       48.59       43.70      2.37 o
  -7   1   6       16.27       12.78      1.46 o
  -6   1   6      213.08      195.92      3.89 o
  -5   1   6        8.90       12.35      0.76 o
  -4   1   6       11.62        8.16      0.60 o
  -3   1   6      350.63      385.21      5.97 o
  -2   1   6     3399.41     3625.74     54.85 o
  -1   1   6      175.42      188.86      3.08 o
   0   1   6      196.50      204.57      3.40 o
   1   1   6       18.13       18.06      0.65 o
   2   1   6       10.34        6.63      0.73 o
   3   1   6      191.77      195.47      3.00 o
   4   1   6       15.73       19.82      0.76 o
   5   1   6      334.05      337.23      6.23 o
   6   1   6       12.03        9.51      1.00 o
   7   1   6        4.45        6.77      1.29 o
   8   1   6        0.04       -0.77      0.77 o
   9   1   6        2.22        0.96      1.42 o
  10   1   6       16.53       14.41      4.28 o
 -10   2   6        6.43        8.96      3.12 o
  -9   2   6        0.01       -0.52      1.22 o
  -8   2   6        9.40       10.78      1.50 o
  -7   2   6       18.48       19.49      1.46 o
  -6   2   6       22.93       21.98      1.07 o
  -5   2   6        0.14        0.50      0.45 o
  -4   2   6       15.89       17.18      0.78 o
  -3   2   6      301.64      332.95      5.38 o
  -2   2   6      142.95      159.19      2.85 o
  -1   2   6       19.43       14.52      0.72 o
   0   2   6       79.91       80.60      1.47 o
   1   2   6      163.61      163.78      3.14 o
   2   2   6     1567.98     1598.55     21.24 o
   3   2   6     5752.36     5861.94     76.97 o
   4   2   6       88.92       98.25      1.89 o
   5   2   6        5.12        8.61      0.54 o
   6   2   6        0.08       -0.62      0.62 o
   7   2   6       44.01       46.07      1.71 o
   8   2   6        3.37        4.03      1.41 o
   9   2   6        6.91        8.97      2.21 o
  10   2   6        9.24        9.35      3.50 o
  11   2   6        0.07        2.73      3.50 o
 -10   3   6        7.12        7.86      2.92 o
  -9   3   6        0.02        1.56      2.34 o
  -8   3   6       16.84       14.29      1.94 o
  -7   3   6       79.62       75.41      3.09 o
  -6   3   6      137.55      135.49      3.48 o
  -5   3   6     1425.81     1343.17     23.37 o
  -4   3   6       15.05       12.53      0.78 o
  -3   3   6       16.92       17.88      0.76 o
  -2   3   6      363.23      377.64      5.71 o
  -1   3   6        9.22       10.10      0.49 o
   0   3   6        4.49        3.94      0.32 o
   1   3   6      342.77      370.56      5.63 o
   2   3   6      306.19      318.26      4.65 o
   3   3   6        4.53       10.31      0.68 o
   4   3   6       38.12       28.77      0.78 o
   5   3   6      521.77      562.00      8.51 o
   6   3   6        0.46        0.98      0.39 o
   7   3   6        0.55       -0.92      0.96 o
   8   3   6        0.23       -0.30      1.03 o
   9   3   6        8.89        6.75      1.57 o
  10   3   6        4.23        8.18      3.12 o
  11   3   6        9.14       14.80      4.28 o
  -9   4   6        0.16        0.78      2.73 o
  -8   4   6        1.08       -0.13      1.22 o
  -7   4   6        7.54        7.40      1.23 o
  -6   4   6        2.80        3.45      0.96 o
  -5   4   6       71.26       69.59      2.08 o
  -4   4   6       89.87       82.85      2.03 o
  -3   4   6      108.79      112.66      2.40 o
  -2   4   6       22.68       26.12      0.96 o
  -1   4   6       79.56      107.59      1.89 o
   0   4   6      230.77      250.89      3.80 o
   1   4   6      359.46      395.48      5.56 o
   2   4   6      208.04      203.48      3.31 o
   3   4   6     1170.75     1223.98     16.73 o
   4   4   6     2066.80     2101.20     28.41 o
   5   4   6       97.64      101.17      2.15 o
   6   4   6        0.93        0.49      0.40 o
   7   4   6        0.28       -0.06      0.96 o
   8   4   6       15.25       12.80      1.57 o
   9   4   6        1.07        0.89      1.19 o
  10   4   6        1.90        2.61      1.41 o
  11   4   6        5.31        5.84      3.12 o
  -9   5   6        1.75        1.17      2.34 o
  -8   5   6        0.13       -0.78      2.34 o
  -7   5   6        1.24       -0.30      0.87 o
  -6   5   6        9.93        6.99      1.11 o
  -5   5   6       95.56       85.59      2.65 o
  -4   5   6      897.21      828.97     15.40 o
  -3   5   6       20.43       21.45      0.98 o
  -2   5   6       41.56       41.86      1.31 o
  -1   5   6        2.17        3.00      0.39 o
   0   5   6        6.18        5.00      0.44 o
   1   5   6        4.64        5.36      0.41 o
   2   5   6       93.84       87.37      1.51 o
   3   5   6      134.11      148.90      2.65 o
   4   5   6       52.17       52.06      1.26 o
   5   5   6      184.62      189.56      3.10 o
   6   5   6       23.92       25.47      0.90 o
   7   5   6        0.71       -0.42      0.42 o
   8   5   6        0.62        0.75      1.19 o
   9   5   6       27.18       23.60      2.17 o
  10   5   6       13.76       13.41      1.94 o
  11   5   6        0.02       -1.17      1.65 o
  -8   6   6        3.28        1.40      2.34 o
  -7   6   6        0.51        1.56      2.34 o
  -6   6   6        0.32        0.46      0.84 o
  -5   6   6       18.82       21.14      1.58 o
  -4   6   6      261.22      272.47      5.58 o
  -3   6   6       32.29       31.72      1.20 o
  -2   6   6       29.57       26.03      1.05 o
  -1   6   6       26.96       18.82      0.91 o
   0   6   6        0.26       -0.36      0.36 o
   1   6   6     1297.10     1350.75     19.72 o
   2   6   6        0.35       -0.12      0.40 o
   3   6   6      122.05      106.62      1.97 o
   4   6   6        6.17        4.72      0.51 o
   5   6   6       76.02       63.64      1.56 o
   6   6   6       94.89      111.16      2.35 o
   7   6   6       15.61       16.06      1.10 o
   8   6   6       24.51       21.88      1.87 o
   9   6   6        0.00       -0.27      1.08 o
  10   6   6        0.99        1.01      1.19 o
  11   6   6        1.91        1.00      1.87 o
  12   6   6        1.60        0.08      1.75 o
  -7   7   6        0.48        2.84      4.67 o
  -6   7   6        2.84        4.11      1.34 o
  -5   7   6       20.30       19.39      1.72 o
  -4   7   6       39.08       37.79      2.15 o
  -3   7   6        1.17        0.16      0.53 o
  -2   7   6        4.99        6.72      0.81 o
  -1   7   6        0.33       -0.48      0.48 o
   0   7   6       58.38       61.76      1.96 o
   1   7   6        6.31        5.18      0.55 o
   2   7   6      152.86      152.44      2.72 o
   3   7   6        6.75        5.79      0.47 o
   4   7   6      177.87      179.18      3.46 o
   5   7   6        3.02        5.65      0.68 o
   6   7   6        0.13        0.16      0.58 o
   7   7   6       15.78       15.83      0.98 o
   8   7   6        6.49        5.41      0.92 o
   9   7   6       42.92       38.78      3.45 o
  10   7   6       11.80        6.48      1.59 o
  11   7   6        3.45        1.95      1.93 o
  12   7   6        1.45        3.23      4.67 o
  -6   8   6        3.29        7.01      3.12 o
  -5   8   6       11.74       12.60      1.54 o
  -4   8   6       62.42       65.43      2.85 o
  -3   8   6       10.91        9.27      1.09 o
  -2   8   6        9.61        7.15      0.83 o
  -1   8   6        2.44        2.77      0.67 o
   0   8   6        0.00       -0.46      0.46 o
   1   8   6      197.01      212.88      4.46 o
   2   8   6       10.58       12.32      0.68 o
   3   8   6       19.15       19.16      0.83 o
   4   8   6       42.00       43.09      1.42 o
   5   8   6        2.74        3.54      0.63 o
   6   8   6       30.50       28.66      1.21 o
   7   8   6       11.06       10.03      1.02 o
   8   8   6       39.81       40.45      1.76 o
   9   8   6        3.25        3.13      1.41 o
  10   8   6        3.59        2.78      1.41 o
  11   8   6       11.89       10.12      2.48 o
  12   8   6        0.85        1.17      2.20 o
  -5   9   6        1.58        1.56      1.65 o
  -4   9   6        3.29        4.36      1.27 o
  -3   9   6       42.58       41.79      2.23 o
  -2   9   6        3.61        2.13      0.77 o
  -1   9   6        2.65        1.10      0.55 o
   0   9   6        8.09        5.73      0.78 o
   1   9   6        1.06        0.24      0.69 o
   2   9   6       28.74       28.28      1.25 o
   3   9   6       48.36       47.45      1.57 o
   4   9   6      305.80      316.73      6.43 o
   5   9   6        9.37        8.83      1.09 o
   6   9   6        2.49        2.81      0.89 o
   7   9   6        6.99        5.90      1.31 o
   8   9   6        6.68        8.56      1.17 o
   9   9   6       10.66       10.18      2.20 o
  10   9   6        0.09       -0.04      1.50 o
  11   9   6        0.01       -0.78      2.34 o
  12   9   6        1.33        2.34      3.12 o
  -5  10   6       11.34       21.81      4.67 o
  -4  10   6       22.99       25.23      4.48 o
  -3  10   6        7.65        8.06      1.41 o
  -2  10   6        0.81        0.06      0.92 o
  -1  10   6        0.11       -0.40      0.67 o
   0  10   6        4.62        2.77      1.05 o
   1  10   6        5.48        5.28      0.94 o
   2  10   6        0.35       -0.58      0.58 o
   3  10   6        0.00       -0.05      0.84 o
   4  10   6      143.18      147.53      4.02 o
   5  10   6       15.54       18.82      1.44 o
   6  10   6        4.05        4.55      1.09 o
   7  10   6        2.02        3.37      0.94 o
   8  10   6        3.09        1.59      1.20 o
   9  10   6        0.52       -0.35      1.75 o
  10  10   6        0.32       -0.97      1.65 o
  11  10   6        1.07        0.00      2.73 o
  -3  11   6        0.01       -1.36      1.75 o
  -2  11   6        0.15        2.61      1.13 o
  -1  11   6        6.67        9.68      1.73 o
   0  11   6        1.60        0.68      0.95 o
   1  11   6        4.68        8.17      2.11 o
   2  11   6        3.26        1.42      1.22 o
   3  11   6        1.17        1.15      1.01 o
   4  11   6      562.41      573.88     13.34 o
   5  11   6       41.82       39.19      5.29 o
   6  11   6        3.31        0.55      1.78 o
   7  11   6        2.38        0.05      1.19 o
   8  11   6        5.00        5.88      1.46 o
   9  11   6        4.73        5.37      2.05 o
  10  11   6        3.40        1.95      1.93 o
  11  11   6        0.03       -2.34      2.34 o
  -2  12   6        0.18        1.29      1.77 o
  -1  12   6        7.37       10.36      1.49 o
   0  12   6        1.71        3.54      1.17 o
   1  12   6        3.21        5.90      1.17 o
   2  12   6        1.22        0.25      1.12 o
   3  12   6        2.24        1.14      1.09 o
   4  12   6        1.87        1.38      2.06 o
   5  12   6       74.69       82.13      4.03 o
   6  12   6       25.94       26.57      2.64 o
   7  12   6        2.59        1.34      1.70 o
   8  12   6        0.12       -1.19      1.19 o
   9  12   6        1.79        0.75      2.30 o
  10  12   6        0.02       -2.34      2.34 o
  -1  13   6        1.52        3.79      4.48 o
   0  13   6        0.12        0.25      1.23 o
   1  13   6        3.28        6.50      1.77 o
   2  13   6        0.87        1.31      1.62 o
   3  13   6        0.77       -1.10      1.10 o
   4  13   6       58.46       53.57      2.92 o
   5  13   6        0.43       -0.78      0.92 o
   6  13   6        0.01       -1.28      1.40 o
   7  13   6        5.36        3.81      1.49 o
   8  13   6       11.80       13.08      2.00 o
   9  13   6        1.29        1.45      1.46 o
  10  13   6        2.80        2.73      3.12 o
   1  14   6        1.57        2.73      3.12 o
   2  14   6        9.46       13.41      2.61 o
   3  14   6        1.53        1.65      1.77 o
   4  14   6        0.03       -1.65      1.65 o
   5  14   6        0.90        0.11      1.87 o
   6  14   6        9.25        6.05      2.33 o
   7  14   6        1.54        2.80      4.09 o
   8  14   6        1.90        1.36      2.15 o
  -6 -11   7       10.28        8.81      3.31 o
  -5 -11   7       17.17       17.54      7.40 o
  -4 -11   7        0.54       -1.32      1.94 o
  -3 -11   7        0.05       -0.78      2.73 o
  -8 -10   7        0.61       -0.99      1.95 o
  -7 -10   7       17.39       19.37      3.12 o
  -6 -10   7        8.20        6.86      2.15 o
  -5 -10   7        1.27        1.26      1.77 o
  -4 -10   7       18.02       23.85      2.71 o
  -3 -10   7        1.46       -1.58      1.58 o
  -2 -10   7        0.03       -1.39      1.87 o
  -1 -10   7        0.18       -0.62      1.94 o
   0 -10   7        1.53       -0.78      3.89 o
  -9  -9   7        0.75        3.22      1.50 o
  -8  -9   7       14.75       18.51      2.33 o
  -7  -9   7       50.12       47.38      4.09 o
  -6  -9   7       48.87       57.65      3.71 o
  -5  -9   7        0.02       -0.32      1.50 o
  -4  -9   7        0.30       -1.30      1.30 o
  -3  -9   7        8.33        2.73      1.87 o
  -2  -9   7        1.34        0.68      1.58 o
  -1  -9   7        0.57        0.62      1.58 o
   0  -9   7        2.78       -1.67      1.87 o
   1  -9   7        2.09        4.28      3.89 o
 -10  -8   7        3.03        5.06      2.34 o
  -9  -8   7        5.68       10.51      2.73 o
  -8  -8   7        0.30        0.58      1.38 o
  -7  -8   7       39.90       45.23      3.03 o
  -6  -8   7       15.05       11.68      2.05 o
  -5  -8   7        0.88       -1.34      1.56 o
  -4  -8   7        0.00        0.22      1.22 o
  -3  -8   7       25.04       26.66      2.43 o
  -2  -8   7       10.24       10.84      1.87 o
  -1  -8   7        0.93       -0.55      1.30 o
   0  -8   7        0.02        0.03      1.65 o
   1  -8   7       32.26       26.48      4.67 o
   2  -8   7       11.47       13.24      4.28 o
   3  -8   7        2.54       -2.73      3.50 o
 -10  -7   7        1.94        1.69      1.58 o
  -9  -7   7        0.37        0.53      1.56 o
  -8  -7   7       10.65       10.19      1.87 o
  -7  -7   7       37.44       42.83      2.39 o
  -6  -7   7       46.85       50.65      2.62 o
  -5  -7   7        6.58        9.19      1.50 o
  -4  -7   7        9.20       10.69      1.77 o
  -3  -7   7       45.67       37.23      2.71 o
  -2  -7   7        4.52        3.50      1.30 o
  -1  -7   7        0.73       -0.48      1.22 o
   0  -7   7        0.94       -0.32      1.35 o
   1  -7   7        0.24       -1.58      1.58 o
   2  -7   7        0.00       -0.78      2.73 o
   3  -7   7        0.16       10.12      3.89 o
   4  -7   7        0.33        0.78      3.50 o
 -11  -6   7       18.81       29.99      4.67 o
 -10  -6   7        2.57       -1.17      2.34 o
  -9  -6   7        1.28        2.73      2.73 o
  -8  -6   7        2.63        1.17      2.34 o
  -7  -6   7        0.18       -1.95      1.95 o
  -6  -6   7       15.77       16.36      3.12 o
  -5  -6   7        5.34        2.34      1.56 o
  -4  -6   7       21.74       22.42      1.71 o
  -3  -6   7       45.92       42.38      2.71 o
  -2  -6   7       11.58       11.08      1.52 o
  -1  -6   7       14.75       12.12      1.76 o
   0  -6   7        3.63        2.27      1.21 o
   1  -6   7        6.60       14.00      3.12 o
   2  -6   7      291.35      285.62     14.42 o
   3  -6   7        3.38        0.39      3.12 o
   4  -6   7        0.11       -0.78      2.73 o
   5  -6   7        0.05        0.00      3.12 o
 -11  -5   7        4.52        5.45      2.20 o
 -10  -5   7        3.32        5.26      1.93 o
  -9  -5   7        3.38        0.78      2.34 o
  -8  -5   7        0.00       -1.56      1.56 o
  -7  -5   7       95.85       98.15      6.23 o
  -6  -5   7      353.45      323.89     14.03 o
  -5  -5   7        2.03        3.50      1.95 o
  -4  -5   7       25.35       26.68      1.41 o
  -3  -5   7       78.55       72.63      2.28 o
  -2  -5   7        0.00       -0.49      0.53 o
  -1  -5   7        7.08        7.18      0.90 o
   0  -5   7       13.17       11.76      1.00 o
   1  -5   7        2.56        1.39      0.96 o
   2  -5   7        0.09        0.51      2.14 o
   3  -5   7       10.00        8.44      2.05 o
   4  -5   7        6.85        6.77      2.15 o
   5  -5   7        2.03       -1.45      1.87 o
   6  -5   7        0.06       -0.91      2.05 o
 -11  -4   7       13.32       22.20      4.28 o
 -10  -4   7        0.21       -0.14      1.56 o
  -9  -4   7        0.01        0.78      1.38 o
  -8  -4   7        0.22       -1.22      1.22 o
  -7  -4   7        6.75        8.96      2.34 o
  -6  -4   7        0.06       -1.17      1.56 o
  -5  -4   7       95.47       91.38      4.26 o
  -4  -4   7        0.14       -0.64      0.64 o
  -3  -4   7       86.09       96.89      2.67 o
  -2  -4   7        1.16        0.99      0.64 o
  -1  -4   7        1.02        1.11      0.53 o
   0  -4   7        1.09        5.67      0.68 o
   1  -4   7        3.16        1.05      0.54 o
   2  -4   7      396.12      426.84     10.29 o
   3  -4   7       75.69       93.94      4.66 o
   4  -4   7        0.12       -1.27      1.50 o
   5  -4   7        1.41       -0.33      1.77 o
   6  -4   7        0.15       -1.20      2.92 o
   7  -4   7        0.68       -0.93      2.05 o
 -11  -3   7        0.62        1.17      2.73 o
 -10  -3   7        1.00        0.53      0.79 o
  -9  -3   7        5.72        6.50      1.12 o
  -8  -3   7        4.36        2.34      0.72 o
  -7  -3   7       32.38       33.49      2.20 o
  -6  -3   7      285.34      278.85      7.48 o
  -5  -3   7      573.60      574.12     11.18 o
  -4  -3   7      294.98      318.94      5.13 o
  -3  -3   7       30.09       43.42      1.63 o
  -2  -3   7       41.84       41.35      1.26 o
  -1  -3   7       59.93       60.15      1.63 o
   0  -3   7       58.15       70.14      2.03 o
   1  -3   7        0.94        1.72      0.46 o
   2  -3   7        7.51        6.93      0.78 o
   3  -3   7        1.55        2.59      0.64 o
   4  -3   7       12.01       12.15      1.97 o
   5  -3   7      115.53      131.39      3.68 o
   6  -3   7        0.04       -0.81      0.81 o
   7  -3   7        0.23       -0.72      1.13 o
   8  -3   7        0.95        6.23      2.43 o
 -11  -2   7        3.09        1.95      2.73 o
 -10  -2   7        1.74        0.60      1.24 o
  -9  -2   7        0.30        0.64      0.89 o
  -8  -2   7        0.17        0.85      0.82 o
  -7  -2   7        6.61        6.66      0.77 o
  -6  -2   7       12.60       11.87      1.34 o
  -5  -2   7        0.00        0.33      0.57 o
  -4  -2   7        8.74        8.46      0.55 o
  -3  -2   7     1056.21     1061.76     19.95 o
  -2  -2   7      160.37      165.77      3.63 o
  -1  -2   7        3.37        0.63      0.39 o
   0  -2   7       43.50       30.92      0.85 o
   1  -2   7       50.59       57.70      1.43 o
   2  -2   7       22.91       25.03      1.15 o
   3  -2   7        5.88        7.69      0.71 o
   4  -2   7        1.00        1.68      0.64 o
   5  -2   7        5.48        4.13      0.87 o
   6  -2   7        0.02       -0.67      0.79 o
   7  -2   7        0.05        0.13      0.86 o
   8  -2   7        3.60        4.20      1.23 o
 -11  -1   7        3.35        2.34      2.73 o
 -10  -1   7        0.56        0.52      1.04 o
  -9  -1   7        8.69        5.84      1.13 o
  -8  -1   7        8.74        8.00      0.93 o
  -7  -1   7       18.60       12.97      1.03 o
  -6  -1   7        3.08        2.96      0.69 o
  -5  -1   7       43.77       51.62      1.64 o
  -4  -1   7       13.21       13.37      1.12 o
  -3  -1   7      585.46      574.36      8.71 o
  -2  -1   7       35.50       44.18      1.16 o
  -1  -1   7      104.49      141.04      3.37 o
   0  -1   7        6.97        5.39      0.34 o
   1  -1   7       34.44       39.80      1.21 o
   2  -1   7       48.42       54.60      1.35 o
   3  -1   7        2.78        2.11      0.44 o
   4  -1   7        2.81        0.52      0.59 o
   5  -1   7      103.92       95.20      4.50 o
   6  -1   7        2.80        3.93      0.87 o
   7  -1   7        0.09        0.07      0.81 o
   8  -1   7        0.50       -0.32      0.90 o
   9  -1   7        0.00        3.50      3.50 o
 -11   0   7        2.64        0.78      2.73 o
 -10   0   7        0.40        0.78      1.35 o
  -9   0   7        0.00        0.67      0.89 o
  -8   0   7       19.38       19.79      1.58 o
  -7   0   7       48.53       39.03      1.55 o
  -6   0   7       64.25       62.52      2.10 o
  -5   0   7        9.70        9.05      0.89 o
  -4   0   7       91.43       93.84      2.29 o
  -3   0   7      119.07      135.58      2.45 o
  -2   0   7      230.32      234.77      4.13 o
  -1   0   7      100.62      104.98      2.87 o
   0   0   7       12.21       13.04      0.95 o
   1   0   7      276.24      276.41      5.08 o
   2   0   7      294.11      276.91      4.76 o
   3   0   7        0.22        0.61      0.37 o
   4   0   7       99.03       87.88      2.41 o
   5   0   7       22.27       23.40      1.25 o
   6   0   7       17.81       19.50      1.31 o
   7   0   7        5.73        6.59      1.07 o
   8   0   7        3.41        3.34      0.91 o
   9   0   7        0.14        2.61      1.87 o
  10   0   7        3.23        2.73      3.50 o
 -10   1   7        7.98       15.97      3.89 o
  -9   1   7        0.79       -0.35      1.00 o
  -8   1   7        7.99        5.38      1.19 o
  -7   1   7       71.78       56.07      1.91 o
  -6   1   7      255.05      219.65      4.60 o
  -5   1   7        0.07       -0.15      0.43 o
  -4   1   7       45.77       61.10      1.58 o
  -3   1   7       22.15       18.57      0.76 o
  -2   1   7       24.41       29.33      0.89 o
  -1   1   7        0.06        0.12      0.19 o
   0   1   7        0.69        0.55      0.24 o
   1   1   7       46.77       40.01      1.21 o
   2   1   7        9.59       13.84      0.57 o
   3   1   7       39.79       52.30      1.61 o
   4   1   7        6.29        3.56      0.43 o
   5   1   7       84.07       84.75      3.07 o
   6   1   7       32.80       22.67      4.02 o
   7   1   7        0.19       -0.11      0.84 o
   8   1   7        0.11       -0.20      0.92 o
   9   1   7        1.81        0.43      1.28 o
  10   1   7        0.29        3.12      3.50 o
 -10   2   7        2.67        1.95      2.73 o
  -9   2   7        0.02       -0.65      1.04 o
  -8   2   7        5.92        3.69      1.08 o
  -7   2   7        0.09        0.05      0.84 o
  -6   2   7       37.16       39.98      1.56 o
  -5   2   7       12.62       10.19      0.82 o
  -4   2   7        4.01        7.66      0.61 o
  -3   2   7       36.13       28.03      0.89 o
  -2   2   7      106.04      107.17      2.01 o
  -1   2   7      100.64      124.03      3.39 o
   0   2   7      205.14      227.47      3.57 o
   1   2   7      267.80      289.92      4.78 o
   2   2   7       17.66       12.55      0.75 o
   3   2   7        0.56        0.09      0.31 o
   4   2   7        2.40        1.89      0.37 o
   5   2   7        8.53        7.76      0.61 o
   6   2   7        0.74       -0.27      0.71 o
   7   2   7        0.41       -0.33      0.96 o
   8   2   7        2.42        3.31      1.65 o
   9   2   7        0.46       -1.36      1.65 o
  10   2   7        3.55        7.40      3.50 o
  -9   3   7        2.78        5.06      2.73 o
  -8   3   7        6.50        3.94      2.01 o
  -7   3   7       22.26       22.08      1.86 o
  -6   3   7        0.02       -0.50      0.50 o
  -5   3   7        9.21        8.96      0.87 o
  -4   3   7      170.21      162.00      3.25 o
  -3   3   7      114.96      108.31      2.34 o
  -2   3   7       12.09       10.68      0.65 o
  -1   3   7        4.86        3.62      0.37 o
   0   3   7      173.14      162.95      2.77 o
   1   3   7      104.82       95.64      1.68 o
   2   3   7        0.06        0.05      0.30 o
   3   3   7      620.76      647.86      8.50 o
   4   3   7       21.29       16.82      0.72 o
   5   3   7       41.41       54.44      1.36 o
   6   3   7        4.56        5.56      1.32 o
   7   3   7        0.71       -0.70      0.80 o
   8   3   7        0.93        1.95      1.12 o
   9   3   7        3.33        3.67      1.31 o
  10   3   7        0.16        0.78      2.73 o
  11   3   7        0.02       -1.17      3.12 o
  -9   4   7        1.40        2.34      2.73 o
  -8   4   7        0.00       -0.97      1.00 o
  -7   4   7        0.81        2.69      1.08 o
  -6   4   7        2.24        2.28      0.84 o
  -5   4   7        0.00       -0.56      0.56 o
  -4   4   7      125.39      126.37      2.84 o
  -3   4   7        5.19        5.16      0.60 o
  -2   4   7        7.33        6.68      0.53 o
  -1   4   7       89.85       78.24      1.64 o
   0   4   7      344.28      377.35      5.84 o
   1   4   7     1054.99     1130.53     14.54 o
   2   4   7       33.12       33.98      0.94 o
   3   4   7       35.11       34.57      0.96 o
   4   4   7      177.61      146.93      2.47 o
   5   4   7      129.34       95.77      1.80 o
   6   4   7      203.70      200.21      3.68 o
   7   4   7        4.23        4.55      1.26 o
   8   4   7        0.00       -1.03      1.03 o
   9   4   7        0.05       -0.33      1.13 o
  10   4   7        0.99        0.57      1.23 o
  11   4   7        5.67        8.18      3.89 o
  -8   5   7        4.36        6.23      2.73 o
  -7   5   7        2.41        2.76      1.08 o
  -6   5   7        1.56        2.30      0.84 o
  -5   5   7        4.49        4.01      0.91 o
  -4   5   7      404.80      394.57      7.63 o
  -3   5   7       16.75       15.13      0.90 o
  -2   5   7        1.04        2.11      0.64 o
  -1   5   7       13.60       12.51      0.63 o
   0   5   7       62.38       61.64      1.41 o
   1   5   7      255.84      282.37      4.21 o
   2   5   7        1.70        1.31      0.34 o
   3   5   7      152.10      174.44      3.06 o
   4   5   7      274.46      285.73      4.67 o
   5   5   7        2.30        4.68      0.60 o
   6   5   7        7.79        8.26      0.73 o
   7   5   7        1.53        0.91      0.77 o
   8   5   7        0.23       -1.18      1.18 o
   9   5   7       25.71       25.53      2.32 o
  10   5   7        0.19        0.49      1.26 o
  11   5   7        0.31        1.11      1.77 o
  -8   6   7        3.78       -0.78      2.34 o
  -7   6   7        9.94       14.67      2.15 o
  -6   6   7        1.41        1.03      0.96 o
  -5   6   7       19.05       24.12      1.77 o
  -4   6   7      280.32      289.35      5.89 o
  -3   6   7       67.57       66.26      2.11 o
  -2   6   7       33.57       33.54      1.34 o
  -1   6   7        2.69        2.10      0.54 o
   0   6   7        3.40        2.93      0.44 o
   1   6   7      694.50      775.70     11.60 o
   2   6   7        0.14       -0.14      0.34 o
   3   6   7        1.13        2.38      0.44 o
   4   6   7        0.28        0.23      0.41 o
   5   6   7       46.50       45.64      1.33 o
   6   6   7       31.22       30.90      1.25 o
   7   6   7        1.86        2.03      0.67 o
   8   6   7        3.11        2.73      1.35 o
   9   6   7       20.30       18.46      3.43 o
  10   6   7       27.14       25.03      2.39 o
  11   6   7        2.66        1.06      1.87 o
  -7   7   7        9.87       13.63      3.50 o
  -6   7   7        6.82        7.44      1.35 o
  -5   7   7        3.13        2.37      0.92 o
  -4   7   7       62.18       59.93      2.22 o
  -3   7   7        2.45        1.20      0.86 o
  -2   7   7       78.29       64.46      2.02 o
  -1   7   7        1.38        1.24      0.61 o
   0   7   7        0.15        0.12      0.49 o
   1   7   7        3.10        2.58      0.58 o
   2   7   7      256.13      256.52      4.19 o
   3   7   7       11.32       11.54      0.61 o
   4   7   7      454.21      440.65      7.41 o
   5   7   7       10.71        8.86      0.76 o
   6   7   7       61.35       73.49      2.32 o
   7   7   7        0.02       -0.09      0.63 o
   8   7   7        2.44        1.45      0.86 o
   9   7   7       24.22       20.73      2.09 o
  10   7   7        0.21       -1.64      1.67 o
  11   7   7        3.54        1.04      2.05 o
  12   7   7        0.70       -2.73      2.73 o
  -6   8   7       24.23       27.74      2.80 o
  -5   8   7        0.41        0.78      0.96 o
  -4   8   7       51.72       55.21      2.62 o
  -3   8   7       60.68       66.68      2.40 o
  -2   8   7       19.04       14.33      1.03 o
  -1   8   7        0.02       -0.25      0.53 o
   0   8   7       10.67       10.87      0.98 o
   1   8   7        3.03        4.31      0.54 o
   2   8   7       19.51       22.89      0.88 o
   3   8   7       22.67       18.29      0.82 o
   4   8   7       31.98       31.48      1.19 o
   5   8   7        0.97        1.77      0.60 o
   6   8   7       92.16       96.93      2.38 o
   7   8   7       23.18       24.66      1.28 o
   8   8   7        4.43        2.13      0.92 o
   9   8   7        9.68        7.79      1.57 o
  10   8   7        5.07        0.26      1.35 o
  11   8   7        0.74        1.17      1.93 o
  -6   9   7        4.92        7.79      3.50 o
  -5   9   7        1.82        1.95      3.50 o
  -4   9   7        5.77        4.39      1.31 o
  -3   9   7       37.26       35.76      2.59 o
  -2   9   7        5.45        3.94      0.98 o
  -1   9   7       47.35       35.72      1.53 o
   0   9   7        5.49        3.97      0.72 o
   1   9   7        0.50        1.32      0.63 o
   2   9   7        0.04       -0.44      0.44 o
   3   9   7      193.76      183.78      4.19 o
   4   9   7      588.13      589.69     10.99 o
   5   9   7      124.60      135.32      3.22 o
   6   9   7       23.26       23.31      1.33 o
   7   9   7       16.46       15.51      1.14 o
   8   9   7        0.50       -0.22      0.96 o
   9   9   7        0.02       -1.43      1.77 o
  10   9   7        9.45        8.06      1.77 o
  11   9   7        3.41        2.73      2.73 o
  -5  10   7        5.83        8.61      2.33 o
  -4  10   7       19.82       20.68      2.61 o
  -3  10   7       11.64        6.97      1.31 o
  -2  10   7       14.79       14.24      1.54 o
  -1  10   7        0.39       -0.57      0.79 o
   0  10   7        7.37        8.42      1.02 o
   1  10   7       14.37       15.02      1.18 o
   2  10   7        0.36       -0.05      0.64 o
   3  10   7       62.72       60.62      2.32 o
   4  10   7      108.95      116.47      3.49 o
   5  10   7        2.71        2.56      1.01 o
   6  10   7        0.29       -0.23      0.82 o
   7  10   7        0.03        0.02      0.86 o
   8  10   7        0.37       -0.45      1.03 o
   9  10   7        0.00       -1.24      2.92 o
  10  10   7        2.39        2.45      1.95 o
  11  10   7        4.02        7.01      3.12 o
  -3  11   7        0.01        2.14      1.65 o
  -2  11   7        0.26        0.07      0.89 o
  -1  11   7       14.02       11.22      2.19 o
   0  11   7        6.32       11.20      1.37 o
   1  11   7        5.92        9.25      1.77 o
   2  11   7        3.84        2.51      1.24 o
   3  11   7        0.02       -0.82      1.18 o
   4  11   7       79.23       89.93      3.50 o
   5  11   7       72.68       85.66      3.42 o
   6  11   7        3.14        1.37      1.19 o
   7  11   7        1.63        0.23      1.08 o
   8  11   7        0.45       -0.78      1.12 o
   9  11   7        3.86        2.97      1.95 o
  10  11   7        4.07        2.73      2.73 o
  11  11   7        1.32        2.73      2.73 o
  -2  12   7        0.00        0.00      1.65 o
  -1  12   7        1.62        1.67      1.13 o
   0  12   7       10.16        8.67      1.37 o
   1  12   7        0.14        0.28      0.92 o
   2  12   7        0.06       -0.68      0.68 o
   3  12   7       18.28       16.07      3.15 o
   4  12   7       77.03       86.67      3.49 o
   5  12   7       23.85       22.16      2.00 o
   6  12   7        5.01        5.13      1.46 o
   7  12   7        1.12       -0.34      1.26 o
   8  12   7       10.99       10.54      1.82 o
   9  12   7        0.62        1.53      1.77 o
  10  12   7        0.09        0.78      2.73 o
  -1  13   7        0.06        2.14      1.93 o
   0  13   7        3.60        2.73      1.93 o
   1  13   7        1.46        1.66      1.35 o
   2  13   7        0.66        0.58      0.95 o
   3  13   7        0.11       -1.22      1.22 o
   4  13   7        6.22        6.12      1.41 o
   5  13   7       10.80        8.94      1.74 o
   6  13   7        4.72        4.98      1.54 o
   7  13   7        0.12       -1.00      1.13 o
   8  13   7        0.13       -0.99      2.15 o
   9  13   7        2.03        0.97      1.93 o
  10  13   7        0.49       -1.17      2.73 o
   1  14   7        0.43        0.00      2.73 o
   2  14   7        1.48        0.19      1.93 o
   3  14   7        0.14       -0.97      1.93 o
   4  14   7        0.67        0.05      1.21 o
   5  14   7        0.13       -1.17      1.17 o
   6  14   7        0.39       -1.11      1.11 o
   7  14   7        2.74        4.78      2.05 o
   8  14   7       15.47       22.44      3.09 o
  -7 -10   8        3.14        1.89      1.77 o
  -6 -10   8        6.27        2.86      2.05 o
  -5 -10   8        0.00       -1.72      2.53 o
  -4 -10   8        5.47       11.23      2.43 o
  -3 -10   8        2.24       -0.29      4.48 o
  -2 -10   8        0.21       -1.64      1.70 o
  -9  -9   8        1.06        1.63      1.50 o
  -8  -9   8        1.97        2.82      1.77 o
  -7  -9   8       11.17        8.73      2.05 o
  -6  -9   8       28.75       28.84      2.88 o
  -5  -9   8        5.16        3.50      1.77 o
  -4  -9   8        0.47       -1.50      1.50 o
  -3  -9   8        6.30        7.61      2.15 o
  -2  -9   8        0.77       -0.12      1.65 o
  -1  -9   8        3.32        4.13      2.14 o
   0  -9   8        1.03        1.56      3.89 o
   1  -9   8        0.21       -2.34      3.50 o
  -9  -8   8        0.05       -0.93      2.73 o
  -8  -8   8        1.41        3.33      1.50 o
  -7  -8   8        3.91        5.06      1.65 o
  -6  -8   8        7.79        7.71      1.77 o
  -5  -8   8        5.72        4.09      1.65 o
  -4  -8   8        2.75        1.77      1.36 o
  -3  -8   8        4.37        6.45      1.87 o
  -2  -8   8        7.72       12.84      2.73 o
  -1  -8   8        0.25        0.16      1.58 o
   0  -8   8        2.65        2.10      1.65 o
   1  -8   8       12.46       11.29      4.28 o
   2  -8   8       19.23       17.13      5.06 o
 -10  -7   8        0.03        1.07      1.58 o
  -9  -7   8        0.00       -0.14      2.73 o
  -8  -7   8        0.27        0.47      1.30 o
  -7  -7   8        0.51        2.41      1.19 o
  -6  -7   8       46.18       47.93      2.62 o
  -5  -7   8       23.74       23.63      4.09 o
  -4  -7   8        8.14        6.17      1.58 o
  -3  -7   8        1.82       -1.17      1.30 o
  -2  -7   8       19.16       21.32      2.23 o
  -1  -7   8        0.00       -1.30      1.30 o
   0  -7   8        3.51        3.68      1.65 o
   1  -7   8        0.53       -2.34      2.34 o
   2  -7   8        0.94        2.34      3.50 o
   3  -7   8        2.77        2.73      3.89 o
 -10  -6   8        3.08        0.78      2.73 o
  -9  -6   8        1.23        2.73      2.73 o
  -8  -6   8        0.71       -1.95      1.95 o
  -7  -6   8        0.02       -1.95      1.95 o
  -6  -6   8        0.12       -1.17      1.95 o
  -5  -6   8       29.50       32.92      2.75 o
  -4  -6   8        6.14        5.58      2.36 o
  -3  -6   8       26.27       30.68      2.43 o
  -2  -6   8        0.59       -0.39      1.00 o
  -1  -6   8       46.73       53.02      3.09 o
   0  -6   8        2.29        2.63      1.11 o
   1  -6   8        8.15        8.39      1.65 o
   2  -6   8       73.96       75.95      7.01 o
   3  -6   8        5.38        6.62      3.89 o
   4  -6   8        1.72        2.34      3.50 o
   5  -6   8        0.18        3.12      3.50 o
 -11  -5   8        0.50        1.95      2.73 o
 -10  -5   8        4.72        4.67      2.73 o
  -9  -5   8       21.29       19.08      3.50 o
  -8  -5   8        1.53        0.00      1.95 o
  -7  -5   8       12.91       10.51      2.73 o
  -6  -5   8       65.16       55.69      4.67 o
  -5  -5   8      342.32      334.40     14.42 o
  -4  -5   8       15.01       13.91      1.17 o
  -3  -5   8       29.49       28.59      1.60 o
  -2  -5   8       39.02       33.48      1.39 o
  -1  -5   8       22.68       18.07      1.12 o
   0  -5   8        0.01        0.07      0.62 o
   1  -5   8        2.15        1.07      1.00 o
   2  -5   8        5.14        4.28      1.65 o
   3  -5   8        0.10        0.78      1.77 o
   4  -5   8       29.01       26.27      2.99 o
   5  -5   8        1.40       -1.40      2.05 o
   6  -5   8        0.00       -1.36      2.20 o
 -11  -4   8        4.55        8.93      2.33 o
 -10  -4   8        1.78        2.16      2.34 o
  -9  -4   8        6.16       14.41      2.20 o
  -8  -4   8        5.23        4.07      2.34 o
  -7  -4   8        5.91        4.28      2.34 o
  -6  -4   8       17.82       20.25      2.73 o
  -5  -4   8        0.18        3.50      1.95 o
  -4  -4   8       50.45       56.33      2.26 o
  -3  -4   8       69.55       74.07      2.37 o
  -2  -4   8       22.34       27.37      2.02 o
  -1  -4   8        2.92        1.68      0.84 o
   0  -4   8        9.14        4.67      0.76 o
   1  -4   8        0.93        1.19      0.68 o
   2  -4   8       27.67       30.82      2.10 o
   3  -4   8        4.04        3.62      1.87 o
   4  -4   8      102.25      113.45      5.60 o
   5  -4   8       14.46       13.17      3.31 o
   6  -4   8        0.02       -1.77      1.77 o
   7  -4   8        0.07       -1.56      3.12 o
 -11  -3   8        0.00       -1.95      2.34 o
 -10  -3   8        3.55        4.87      1.93 o
  -9  -3   8        1.64        0.35      1.50 o
  -8  -3   8        5.35        6.04      1.65 o
  -7  -3   8        6.50        3.89      1.03 o
  -6  -3   8       33.96       35.66      2.48 o
  -5  -3   8      287.37      121.20      7.79 o
  -4  -3   8     1042.42      984.70     21.97 o
  -3  -3   8      285.77      315.24      9.26 o
  -2  -3   8       40.22       51.55      2.00 o
  -1  -3   8       20.05       23.04      1.31 o
   0  -3   8       15.61       15.59      1.74 o
   1  -3   8        5.54        4.98      0.63 o
   2  -3   8        3.34        2.62      0.71 o
   3  -3   8        0.75        2.11      2.53 o
   4  -3   8        8.13        4.39      1.87 o
   5  -3   8        0.31       -0.12      1.77 o
   6  -3   8        4.99        1.44      1.77 o
   7  -3   8        0.89        1.56      2.20 o
 -11  -2   8       10.27       19.08      4.28 o
 -10  -2   8        0.00       -0.85      0.89 o
  -9  -2   8        0.14        1.70      0.89 o
  -8  -2   8        0.24        0.07      0.90 o
  -7  -2   8       20.96       18.17      1.22 o
  -6  -2   8      102.96      111.52      3.07 o
  -5  -2   8        0.34        0.58      0.55 o
  -4  -2   8      140.42      145.19      3.64 o
  -3  -2   8       11.88       13.05      0.87 o
  -2  -2   8       80.25       86.12      2.42 o
  -1  -2   8        4.49        3.87      0.67 o
   0  -2   8       50.88       47.43      1.26 o
   1  -2   8      410.42      432.85      6.80 o
   2  -2   8       35.27       47.06      1.25 o
   3  -2   8        0.00        0.07      0.89 o
   4  -2   8        0.55        0.89      1.08 o
   5  -2   8       27.46       31.72      1.75 o
   6  -2   8        1.66        1.36      0.89 o
   7  -2   8        0.03       -0.47      0.88 o
   8  -2   8        0.11       -0.67      1.87 o
 -11  -1   8        1.41        0.00      2.34 o
 -10  -1   8        0.75       -0.24      1.53 o
  -9  -1   8        1.19        0.60      0.89 o
  -8  -1   8        0.00       -0.71      0.71 o
  -7  -1   8      229.71      174.22      4.37 o
  -6  -1   8        4.72        4.32      0.73 o
  -5  -1   8       25.11       26.20      1.16 o
  -4  -1   8       16.37       15.44      1.01 o
  -3  -1   8      457.87      452.46      7.47 o
  -2  -1   8       81.02       68.23      2.21 o
  -1  -1   8        0.00        0.60      0.28 o
   0  -1   8        0.61        1.00      0.25 o
   1  -1   8      103.42      107.57      2.52 o
   2  -1   8       58.28       60.99      1.50 o
   3  -1   8        0.01        0.26      0.45 o
   4  -1   8        0.80        0.54      1.43 o
   5  -1   8        8.74        6.36      1.90 o
   6  -1   8       51.56       47.41      3.77 o
   7  -1   8        1.69        1.53      0.86 o
   8  -1   8        0.36       -0.25      1.18 o
   9  -1   8        2.00        7.01      3.89 o
 -10   0   8        0.23        0.78      2.34 o
  -9   0   8        0.05       -0.09      0.92 o
  -8   0   8        0.36       -0.69      0.69 o
  -7   0   8       16.96       14.69      1.05 o
  -6   0   8       18.39       14.98      1.08 o
  -5   0   8       32.33       26.87      1.16 o
  -4   0   8       19.98       24.79      1.04 o
  -3   0   8        2.35        1.12      0.48 o
  -2   0   8      430.57      413.95      6.88 o
  -1   0   8       57.47       67.30      3.06 o
   0   0   8        3.43        1.10      0.45 o
   1   0   8      638.46      647.87      9.67 o
   2   0   8      377.80      361.60      7.65 o
   3   0   8      208.13      203.58      3.77 o
   4   0   8       37.92       33.96      1.41 o
   5   0   8       10.63       10.40      1.41 o
   6   0   8       18.71       14.11      1.64 o
   7   0   8        0.68       -0.88      1.08 o
   8   0   8        0.09        1.75      1.65 o
   9   0   8        0.09        1.56      3.12 o
 -10   1   8        0.72       -1.56      2.34 o
  -9   1   8        0.22        1.25      1.08 o
  -8   1   8        1.05        0.82      0.87 o
  -7   1   8      165.46      136.23      3.38 o
  -6   1   8       55.21       57.27      1.88 o
  -5   1   8       52.76       41.20      1.59 o
  -4   1   8       16.16       17.26      1.00 o
  -3   1   8       85.62       94.57      2.05 o
  -2   1   8      147.05      146.74      2.83 o
  -1   1   8        3.73        4.58      0.40 o
   0   1   8       26.18       33.25      0.92 o
   1   1   8        0.62       -0.14      0.30 o
   2   1   8      193.29      199.86      3.29 o
   3   1   8      116.74      134.37      3.57 o
   4   1   8        0.06       -0.05      0.40 o
   5   1   8        0.57        2.08      1.41 o
   6   1   8       71.07       71.35      3.86 o
   7   1   8        5.02        3.93      1.31 o
   8   1   8       11.18       13.23      2.33 o
   9   1   8        0.67        0.78      4.67 o
  10   1   8        0.09        1.17      3.12 o
 -10   2   8        3.68        2.34      3.12 o
  -9   2   8        0.87        1.09      1.30 o
  -8   2   8        0.06       -0.80      0.80 o
  -7   2   8        2.43        3.31      0.81 o
  -6   2   8        2.10        1.23      0.55 o
  -5   2   8      153.83      155.82      3.56 o
  -4   2   8      118.00      123.99      2.90 o
  -3   2   8       25.32       28.67      0.98 o
  -2   2   8      397.03      417.87      6.52 o
  -1   2   8      194.16      180.05      2.98 o
   0   2   8      592.72      615.59      9.21 o
   1   2   8      552.64      590.24      9.38 o
   2   2   8       13.40       19.34      0.67 o
   3   2   8       36.31       34.28      0.93 o
   4   2   8      123.45      131.89      2.24 o
   5   2   8        0.59       -0.41      0.41 o
   6   2   8        1.27        0.74      0.84 o
   7   2   8       15.35       16.46      1.95 o
   8   2   8        0.02        0.78      1.65 o
   9   2   8        0.65        0.90      1.77 o
  10   2   8        1.06        2.73      3.50 o
  -9   3   8        0.87        1.56      2.34 o
  -8   3   8        0.47        2.29      1.00 o
  -7   3   8        5.67        5.25      1.08 o
  -6   3   8       36.47       31.32      1.41 o
  -5   3   8        0.00       -0.13      0.55 o
  -4   3   8      694.10      691.34     12.42 o
  -3   3   8        1.45        2.31      0.40 o
  -2   3   8      281.26      289.72      4.72 o
  -1   3   8      146.70      141.19      2.57 o
   0   3   8      167.48      166.30      2.66 o
   1   3   8       17.02       15.07      0.60 o
   2   3   8        2.92        1.81      0.38 o
   3   3   8      295.72      245.40      3.51 o
   4   3   8      166.08      177.50      3.36 o
   5   3   8       69.39       69.11      1.65 o
   6   3   8       59.79       59.33      2.68 o
   7   3   8        5.85        4.84      1.26 o
   8   3   8        3.19        4.09      1.31 o
   9   3   8        0.20        0.50      1.50 o
  10   3   8        2.61        2.34      3.12 o
  11   3   8        3.44        4.28      3.12 o
  -9   4   8        2.20        4.67      3.12 o
  -8   4   8        0.66        1.35      1.50 o
  -7   4   8        0.01        0.18      0.84 o
  -6   4   8       13.05       12.41      1.56 o
  -5   4   8        7.48        7.80      0.85 o
  -4   4   8      994.15      991.90     17.63 o
  -3   4   8       43.14       41.28      1.47 o
  -2   4   8       23.11       25.72      0.94 o
  -1   4   8      157.42      154.60      2.81 o
   0   4   8       85.46      104.79      1.88 o
   1   4   8      493.91      559.33      8.23 o
   2   4   8      252.28      258.27      4.21 o
   3   4   8      505.98      501.25      7.11 o
   4   4   8      154.38      159.90      2.92 o
   5   4   8      245.62      281.59      5.95 o
   6   4   8       41.61       35.29      2.94 o
   7   4   8        0.03       -0.15      1.07 o
   8   4   8        0.53        0.26      1.12 o
   9   4   8       14.40       13.42      1.94 o
  10   4   8        9.69        9.65      2.33 o
  11   4   8        0.06        1.17      3.12 o
  -8   5   8        0.04        1.95      2.34 o
  -7   5   8        1.21        1.74      0.92 o
  -6   5   8        4.78        3.85      1.08 o
  -5   5   8       99.72       89.41      2.52 o
  -4   5   8       37.99       37.21      1.59 o
  -3   5   8      430.50      431.11      8.23 o
  -2   5   8        0.92        0.09      0.54 o
  -1   5   8       35.01       32.39      1.01 o
   0   5   8        6.73        6.04      0.58 o
   1   5   8       59.27       61.65      1.37 o
   2   5   8        5.14        6.42      0.61 o
   3   5   8        6.19        7.18      0.56 o
   4   5   8      223.33      207.88      3.60 o
   5   5   8       10.59       10.99      0.94 o
   6   5   8      241.77      257.85      5.55 o
   7   5   8       10.43        7.54      1.35 o
   8   5   8        0.04       -0.46      1.08 o
   9   5   8       14.46       12.40      1.87 o
  10   5   8        0.29       -1.19      1.19 o
  11   5   8        1.81        2.60      2.15 o
  -8   6   8        0.13        2.73      2.73 o
  -7   6   8        5.39        6.88      1.77 o
  -6   6   8        0.28        0.71      0.93 o
  -5   6   8        0.03       -0.64      0.89 o
  -4   6   8      102.02      102.27      3.06 o
  -3   6   8       20.04       21.68      1.23 o
  -2   6   8        7.37        7.43      0.79 o
  -1   6   8        1.32        1.29      0.42 o
   0   6   8       29.95       32.16      1.10 o
   1   6   8       66.57       71.27      1.57 o
   2   6   8       22.13       27.88      0.89 o
   3   6   8        8.99        8.92      0.90 o
   4   6   8        2.07        5.09      0.63 o
   5   6   8        1.00        0.74      0.75 o
   6   6   8       58.66       66.21      2.11 o
   7   6   8       23.74       24.75      1.73 o
   8   6   8        7.52        8.80      1.78 o
   9   6   8       33.77       28.34      2.39 o
  10   6   8        0.71        1.46      1.49 o
  11   6   8        0.07       -0.18      3.31 o
  -7   7   8        0.96        2.34      2.73 o
  -6   7   8       34.31       39.62      2.99 o
  -5   7   8        0.15       -0.27      0.84 o
  -4   7   8        9.34       10.82      1.21 o
  -3   7   8       35.98       37.29      1.59 o
  -2   7   8      333.85      305.96      6.16 o
  -1   7   8        6.71        7.05      0.79 o
   0   7   8        0.19        0.36      0.41 o
   1   7   8       19.94       24.54      1.04 o
   2   7   8      102.44      104.78      2.09 o
   3   7   8       50.31       58.91      1.65 o
   4   7   8      373.33      374.39      6.43 o
   5   7   8      201.16      210.70      4.07 o
   6   7   8       56.65       67.61      1.93 o
   7   7   8       48.56       52.31      2.40 o
   8   7   8        0.73       -0.18      1.03 o
   9   7   8        4.59        3.12      1.41 o
  10   7   8        0.41        0.91      1.35 o
  11   7   8        0.82       -0.67      1.87 o
  -6   8   8       13.02       14.67      2.34 o
  -5   8   8        1.89        2.60      1.11 o
  -4   8   8       26.62       23.69      1.87 o
  -3   8   8       99.02       95.83      2.80 o
  -2   8   8        4.75        7.19      0.88 o
  -1   8   8        0.89        0.44      0.59 o
   0   8   8        2.44        3.08      0.69 o
   1   8   8       33.33       27.86      1.08 o
   2   8   8       48.49       51.16      1.51 o
   3   8   8      139.66      137.94      2.91 o
   4   8   8       63.71       69.22      1.90 o
   5   8   8       28.65       35.21      2.18 o
   6   8   8        0.27       -0.58      0.58 o
   7   8   8       27.38       33.50      2.06 o
   8   8   8        0.00       -0.77      0.77 o
   9   8   8       11.64       11.02      2.23 o
  10   8   8        0.01       -0.92      1.41 o
  11   8   8        0.22        4.44      3.50 o
  -5   9   8       13.32       14.42      2.23 o
  -4   9   8        8.04        8.35      1.41 o
  -3   9   8        0.01        0.84      0.86 o
  -2   9   8        4.41        4.20      0.94 o
  -1   9   8        1.90        4.86      0.89 o
   0   9   8        3.94        4.05      0.77 o
   1   9   8        0.46        0.05      0.45 o
   2   9   8        0.53        0.09      0.43 o
   3   9   8        7.03        5.63      0.96 o
   4   9   8      295.13      306.78      5.99 o
   5   9   8      287.41      309.45      6.51 o
   6   9   8        5.02        2.44      0.83 o
   7   9   8       10.44       11.42      1.39 o
   8   9   8        0.47        1.20      0.94 o
   9   9   8        4.73        3.35      1.41 o
  10   9   8        7.01        6.12      1.71 o
  11   9   8        0.09       -1.77      1.77 o
  -4  10   8        6.72       10.51      2.15 o
  -3  10   8        7.97        5.53      1.31 o
  -2  10   8        2.49        1.89      1.13 o
  -1  10   8        0.19       -0.35      0.68 o
   0  10   8       43.51       46.27      3.49 o
   1  10   8        5.89        6.54      0.91 o
   2  10   8        0.82        0.96      0.77 o
   3  10   8        0.22       -0.50      0.79 o
   4  10   8        0.02        0.37      0.77 o
   5  10   8        9.98        7.54      1.17 o
   6  10   8        3.90        2.73      1.01 o
   7  10   8        0.61        0.63      1.08 o
   8  10   8        0.04       -0.39      1.38 o
   9  10   8        3.06        2.28      1.77 o
  10  10   8        0.17       -1.95      1.95 o
  11  10   8        5.20        4.28      2.73 o
  -3  11   8        0.67        0.72      1.77 o
  -2  11   8        0.79       -0.92      0.92 o
  -1  11   8        7.14        6.59      1.31 o
   0  11   8        0.03       -0.39      0.68 o
   1  11   8        1.48        2.14      1.08 o
   2  11   8        0.90        0.89      0.94 o
   3  11   8        0.93       -0.14      1.07 o
   4  11   8        7.34        5.60      1.34 o
   5  11   8       30.50       34.25      2.28 o
   6  11   8        4.01        3.13      1.31 o
   7  11   8        2.52        2.58      1.23 o
   8  11   8        1.53        0.78      1.26 o
   9  11   8       10.98       12.04      2.61 o
  10  11   8        0.14       -1.17      2.34 o
  11  11   8        0.78        1.17      2.73 o
  -2  12   8        0.19       -0.97      1.65 o
  -1  12   8        0.37       -0.28      1.50 o
   0  12   8       17.70       16.46      2.27 o
   1  12   8        1.77        0.70      1.30 o
   2  12   8        1.06        1.56      0.95 o
   3  12   8        3.58        2.85      1.50 o
   4  12   8       11.23       13.56      3.56 o
   5  12   8       10.26        9.76      1.58 o
   6  12   8        0.32       -1.19      1.19 o
   7  12   8       12.12       14.63      1.82 o
   8  12   8       14.70       14.98      2.05 o
   9  12   8        0.00       -1.56      2.34 o
  10  12   8        5.14        3.50      3.12 o
  -1  13   8        0.00        1.23      1.77 o
   0  13   8        3.09        3.70      1.93 o
   1  13   8        2.88        2.69      1.58 o
   2  13   8       13.83       15.07      1.77 o
   3  13   8        0.94        0.45      1.13 o
   4  13   8       10.05       10.36      1.61 o
   5  13   8       16.58       18.15      2.90 o
   6  13   8        0.61        1.01      1.52 o
   7  13   8        3.13        3.07      2.01 o
   8  13   8       10.43       14.55      2.97 o
   9  13   8        3.43        3.12      3.12 o
   1  14   8        0.17       -1.77      1.77 o
   2  14   8        6.31        9.76      2.48 o
   3  14   8        0.07       -1.62      1.77 o
   4  14   8        0.62       -0.86      2.31 o
   5  14   8        0.02       -1.06      1.31 o
   6  14   8        2.01        1.90      1.41 o
   7  14   8        1.01       -0.54      1.95 o
   8  14   8       11.08       17.57      2.80 o
  -5 -10   9        2.96        4.92      2.15 o
  -4 -10   9        2.89        4.95      2.23 o
  -8  -9   9        0.00       -0.21      1.50 o
  -7  -9   9        0.25        0.92      1.50 o
  -6  -9   9       13.29       16.79      2.43 o
  -5  -9   9        7.13        3.50      2.53 o
  -4  -9   9        6.03       15.00      3.50 o
  -3  -9   9        1.80        1.95      1.95 o
  -2  -9   9        0.06        0.45      1.87 o
  -1  -9   9        0.23       -1.58      1.58 o
  -9  -8   9        1.50        5.06      1.65 o
  -8  -8   9        3.96        4.48      1.65 o
  -7  -8   9        3.35        2.92      1.65 o
  -6  -8   9        9.84        9.48      2.05 o
  -5  -8   9        1.36       -1.22      1.22 o
  -4  -8   9        0.36       -1.22      1.22 o
  -3  -8   9        0.63        0.00      1.30 o
  -2  -8   9       17.06       18.23      2.53 o
  -1  -8   9        1.16        0.99      1.75 o
   0  -8   9        1.96       -1.42      1.42 o
   1  -8   9        0.02        5.06      3.89 o
  -9  -7   9        0.34        0.53      1.56 o
  -8  -7   9        4.23        5.27      1.65 o
  -7  -7   9       22.54       24.06      2.09 o
  -6  -7   9        0.35       -0.56      1.08 o
  -5  -7   9       30.90       30.77      2.71 o
  -4  -7   9       19.68       15.59      2.92 o
  -3  -7   9        1.51        1.03      1.50 o
  -2  -7   9       60.12       62.08      3.65 o
  -1  -7   9        2.80        2.14      3.31 o
   0  -7   9        1.33        2.67      1.65 o
   1  -7   9        0.18       -2.73      2.73 o
   2  -7   9        0.06        2.73      3.50 o
   3  -7   9        0.40        4.67      4.28 o
 -10  -6   9       35.67       50.63      5.45 o
  -9  -6   9        1.50       -2.34      2.34 o
  -8  -6   9        0.89        1.17      2.34 o
  -7  -6   9        0.14        0.00      1.95 o
  -6  -6   9        7.63        7.87      1.65 o
  -5  -6   9        7.90        8.62      1.93 o
  -4  -6   9        0.11        0.12      1.03 o
  -3  -6   9        3.27        5.16      1.56 o
  -2  -6   9       15.32       19.41      3.50 o
  -1  -6   9       21.60       22.59      2.23 o
   0  -6   9        0.26        0.60      1.35 o
   1  -6   9        0.70        2.34      3.12 o
   2  -6   9        8.18       12.07      3.89 o
   3  -6   9       18.36       20.64      4.67 o
   4  -6   9        1.19       -3.50      3.50 o
 -10  -5   9        6.36        3.50      3.12 o
  -9  -5   9       13.13       20.64      3.50 o
  -8  -5   9        1.43        1.56      1.95 o
  -7  -5   9        1.67       -0.78      1.95 o
  -6  -5   9        0.12        3.12      1.95 o
  -5  -5   9       35.18       33.49      3.89 o
  -4  -5   9        7.66       11.13      1.93 o
  -3  -5   9        1.21       -0.22      1.22 o
  -2  -5   9       87.30       79.73      3.13 o
  -1  -5   9        1.07        1.00      1.22 o
   0  -5   9        0.96       -0.17      1.42 o
   1  -5   9        4.13        2.25      1.02 o
   2  -5   9        5.65        5.48      3.31 o
   3  -5   9        5.57        5.99      2.00 o
   4  -5   9        1.79       -0.78      3.12 o
   5  -5   9        1.80        1.17      3.50 o
 -10  -4   9        4.70        5.65      2.20 o
  -9  -4   9       12.56       12.47      3.12 o
  -8  -4   9        3.54        6.62      2.73 o
  -7  -4   9        0.84       -1.95      1.95 o
  -6  -4   9        0.98       -1.56      1.56 o
  -5  -4   9        2.94        2.73      1.95 o
  -4  -4   9      133.41      128.73      5.26 o
  -3  -4   9        8.77        8.39      1.52 o
  -2  -4   9       93.02       86.09      2.87 o
  -1  -4   9        0.46       -0.19      0.62 o
   0  -4   9        4.43        2.29      0.84 o
   1  -4   9        7.39        6.10      0.90 o
   2  -4   9        4.73        3.47      1.65 o
   3  -4   9       58.12       57.83      3.65 o
   4  -4   9        0.60        1.84      1.87 o
   5  -4   9        1.32        0.60      2.73 o
   6  -4   9        0.10       -1.36      2.20 o
 -10  -3   9       10.91       16.44      2.48 o
  -9  -3   9        0.00        0.19      1.38 o
  -8  -3   9        0.28        0.85      1.50 o
  -7  -3   9       12.31       10.30      3.50 o
  -6  -3   9       54.15       51.93      3.16 o
  -5  -3   9       17.23       16.75      2.73 o
  -4  -3   9        6.74        6.44      1.23 o
  -3  -3   9       18.36       20.60      2.85 o
  -2  -3   9       11.26       13.09      1.08 o
  -1  -3   9        0.39        0.34      0.56 o
   0  -3   9        7.59       10.87      0.98 o
   1  -3   9        0.21        0.73      0.60 o
   2  -3   9        0.01        0.46      0.84 o
   3  -3   9        1.86        2.21      1.58 o
   4  -3   9        9.65        6.24      3.12 o
   5  -3   9        9.70        9.02      2.33 o
   6  -3   9        3.01        3.31      2.20 o
   7  -3   9        0.01        0.00      2.73 o
 -10  -2   9        3.83        3.31      1.93 o
  -9  -2   9        1.75        0.39      2.34 o
  -8  -2   9        0.37       -0.58      1.38 o
  -7  -2   9       10.52        9.08      2.05 o
  -6  -2   9       17.14       13.67      1.19 o
  -5  -2   9        1.80        1.26      0.59 o
  -4  -2   9       30.60       34.49      1.24 o
  -3  -2   9       30.80       24.67      2.02 o
  -2  -2   9       18.22       10.79      1.46 o
  -1  -2   9        2.85        4.74      0.67 o
   0  -2   9        0.11       -0.39      0.44 o
   1  -2   9       91.20       95.83      2.07 o
   2  -2   9        0.24        0.87      0.52 o
   3  -2   9        4.39        8.02      1.34 o
   4  -2   9       28.63       28.17      2.61 o
   5  -2   9        1.32        0.78      1.65 o
   6  -2   9        4.56        7.20      2.20 o
   7  -2   9        1.31        3.06      3.70 o
   8  -2   9        0.08        1.95      3.50 o
 -10  -1   9        2.20        1.72      1.17 o
  -9  -1   9        2.50        3.97      1.17 o
  -8  -1   9        1.22        1.13      1.29 o
  -7  -1   9      127.31      107.84      3.69 o
  -6  -1   9        2.38        0.78      0.67 o
  -5  -1   9        0.24       -0.34      0.35 o
  -4  -1   9       11.01        9.78      0.73 o
  -3  -1   9       51.68       48.02      1.42 o
  -2  -1   9      177.02      156.81      3.15 o
  -1  -1   9       29.98       31.88      1.19 o
   0  -1   9        2.32        2.73      0.44 o
   1  -1   9        4.45        5.01      0.53 o
   2  -1   9      106.59      103.98      2.34 o
   3  -1   9        0.67       -0.50      0.58 o
   4  -1   9        0.08       -0.99      1.03 o
   5  -1   9        5.67        6.60      1.37 o
   6  -1   9       31.55       32.26      4.94 o
   7  -1   9        7.64        5.37      1.64 o
   8  -1   9        0.30       -2.14      2.92 o
 -10   0   9       28.15       26.87      4.28 o
  -9   0   9        2.27        2.59      1.08 o
  -8   0   9        1.84        2.67      0.81 o
  -7   0   9       13.52       13.05      1.22 o
  -6   0   9       23.12       13.70      0.98 o
  -5   0   9        0.03        0.11      0.54 o
  -4   0   9       11.44       12.20      0.71 o
  -3   0   9        3.76        3.05      0.50 o
  -2   0   9      197.21      190.98      4.56 o
  -1   0   9      104.16       81.95      2.22 o
   0   0   9       43.91       44.44      1.24 o
   1   0   9      202.91      208.18      3.57 o
   2   0   9       29.32       28.57      1.40 o
   3   0   9       18.18       15.65      0.86 o
   4   0   9        2.12        2.18      1.19 o
   5   0   9        1.28       -0.09      1.08 o
   6   0   9        0.90        1.49      1.54 o
   7   0   9       15.25       13.22      4.13 o
   8   0   9        0.19        1.71      1.95 o
   9   0   9        2.00        3.50      3.50 o
 -10   1   9        3.50        4.67      3.12 o
  -9   1   9        3.31        3.65      1.31 o
  -8   1   9        0.95        1.13      0.89 o
  -7   1   9       84.43       70.08      2.49 o
  -6   1   9        0.41        0.46      0.56 o
  -5   1   9        1.28        0.50      0.56 o
  -4   1   9       74.42       72.14      1.83 o
  -3   1   9        1.20        1.36      0.52 o
  -2   1   9      135.72      134.40      2.38 o
  -1   1   9     1092.00     1093.76     19.05 o
   0   1   9        0.30       -0.04      0.27 o
   1   1   9        4.82        3.92      0.44 o
   2   1   9       21.53       23.16      0.83 o
   3   1   9        1.79        1.81      0.45 o
   4   1   9        9.04        7.94      0.71 o
   5   1   9        9.89        8.38      1.70 o
   6   1   9       43.80       41.22      5.65 o
   7   1   9        0.31        0.99      1.95 o
   8   1   9        1.61        1.38      1.77 o
   9   1   9        0.08       -2.73      2.73 o
 -10   2   9        0.96        0.00      2.34 o
  -9   2   9       36.00       52.53      3.55 o
  -8   2   9        0.04        0.87      0.87 o
  -7   2   9       13.21       12.90      1.17 o
  -6   2   9       21.03       21.01      1.25 o
  -5   2   9       90.74       73.04      2.15 o
  -4   2   9       89.27       78.46      2.17 o
  -3   2   9      118.07      120.21      2.53 o
  -2   2   9      162.14      166.52      3.14 o
  -1   2   9      292.80      273.50      4.57 o
   0   2   9        3.59        5.87      0.45 o
   1   2   9      248.60      247.01      4.01 o
   2   2   9      101.22      113.92      2.34 o
   3   2   9       32.78       32.93      1.00 o
   4   2   9      173.98      220.73      3.97 o
   5   2   9        1.53        2.50      0.91 o
   6   2   9        3.67        3.76      1.19 o
   7   2   9        9.86       10.03      2.53 o
   8   2   9        8.01        5.17      3.31 o
   9   2   9        4.82        3.37      2.05 o
  10   2   9        2.18        1.56      3.12 o
  -9   3   9       15.01       16.36      3.50 o
  -8   3   9        0.84        0.78      1.38 o
  -7   3   9        0.01        0.42      0.84 o
  -6   3   9        2.07        1.64      0.69 o
  -5   3   9        7.87        8.27      1.00 o
  -4   3   9      211.07      191.54      4.17 o
  -3   3   9       47.51       43.69      1.35 o
  -2   3   9      111.84      114.29      2.39 o
  -1   3   9       85.35       87.46      1.82 o
   0   3   9      172.04      169.45      2.75 o
   1   3   9       22.34       22.07      1.00 o
   2   3   9       63.49       60.77      1.91 o
   3   3   9        6.07        3.94      0.45 o
   4   3   9        4.68        4.89      0.62 o
   5   3   9        0.02       -0.48      0.48 o
   6   3   9       67.52       70.58      3.78 o
   7   3   9        6.88        6.81      1.37 o
   8   3   9        0.12       -0.52      1.41 o
   9   3   9        2.72        1.62      1.77 o
  10   3   9        2.54       -2.34      2.34 o
  -9   4   9        4.66        5.06      3.12 o
  -8   4   9        2.82        2.22      4.87 o
  -7   4   9        0.74       -0.95      1.14 o
  -6   4   9        1.41        0.11      0.60 o
  -5   4   9        5.76        7.47      0.88 o
  -4   4   9       27.84       23.25      1.74 o
  -3   4   9      222.67      201.19      4.27 o
  -2   4   9       20.75       20.32      0.91 o
  -1   4   9       68.45       71.17      1.73 o
   0   4   9        6.73        7.92      0.50 o
   1   4   9       40.65       49.62      1.16 o
   2   4   9      300.22      305.55      4.87 o
   3   4   9       62.58       61.81      1.37 o
   4   4   9      268.55      277.09      4.86 o
   5   4   9      516.94      502.21     14.31 o
   6   4   9       53.97       54.47      2.62 o
   7   4   9        0.35        0.00      0.96 o
   8   4   9        1.85        0.23      1.51 o
   9   4   9       18.24       19.58      2.09 o
  10   4   9        3.27        0.78      2.53 o
  11   4   9        0.22       -2.34      3.12 o
  -8   5   9       13.15       16.78      2.43 o
  -7   5   9        0.27        0.93      0.92 o
  -6   5   9        0.63        1.08      0.84 o
  -5   5   9       42.19       38.02      1.64 o
  -4   5   9       80.61       80.47      2.32 o
  -3   5   9     1767.11     1706.86     29.59 o
  -2   5   9        0.96        1.60      0.58 o
  -1   5   9       50.76       45.61      1.33 o
   0   5   9       13.91       13.78      0.71 o
   1   5   9       29.43       35.46      1.03 o
   2   5   9        0.03        0.17      0.36 o
   3   5   9       64.27       73.59      1.55 o
   4   5   9       91.80       91.46      1.99 o
   5   5   9      101.04      103.82      2.35 o
   6   5   9       29.56       27.69      2.06 o
   7   5   9       26.86       23.92      2.02 o
   8   5   9        4.95        3.89      1.35 o
   9   5   9        0.57        0.91      1.35 o
  10   5   9        4.67        7.01      2.05 o
  11   5   9        1.78       -1.48      1.94 o
  -8   6   9        0.69        1.56      2.73 o
  -7   6   9        2.79        5.51      1.77 o
  -6   6   9        0.74        0.12      0.84 o
  -5   6   9        5.43        5.40      1.00 o
  -4   6   9       45.56       45.71      1.73 o
  -3   6   9      470.86      460.05      8.76 o
  -2   6   9       24.17       21.80      1.20 o
  -1   6   9       14.87       11.54      0.76 o
   0   6   9       28.04       29.32      1.23 o
   1   6   9       88.75       92.51      1.92 o
   2   6   9       58.71       67.29      1.65 o
   3   6   9        0.14        0.41      0.52 o
   4   6   9        1.22        1.91      0.61 o
   5   6   9      124.70      122.09      2.89 o
   6   6   9      238.09      229.12      5.50 o
   7   6   9        5.42        7.11      1.41 o
   8   6   9        4.94        1.61      1.26 o
   9   6   9        6.62        4.63      1.41 o
  10   6   9        0.00        0.18      1.77 o
  11   6   9        0.08       -1.34      1.87 o
  -7   7   9        1.63        4.34      2.34 o
  -6   7   9        0.18       -0.53      1.56 o
  -5   7   9        0.55        0.26      1.04 o
  -4   7   9        1.69        0.24      0.77 o
  -3   7   9      231.54      218.10      4.81 o
  -2   7   9       54.34       46.18      1.79 o
  -1   7   9        6.04        4.23      0.65 o
   0   7   9       39.50       39.54      1.68 o
   1   7   9       24.79       27.76      1.02 o
   2   7   9       26.98       26.08      0.95 o
   3   7   9        7.33        8.00      0.73 o
   4   7   9      166.18      166.83      3.69 o
   5   7   9      477.96      495.72      8.92 o
   6   7   9        0.75        0.73      0.63 o
   7   7   9       13.53       11.85      1.14 o
   8   7   9        0.93       -0.48      1.03 o
   9   7   9        3.15        1.62      1.41 o
  10   7   9       12.26        5.79      2.05 o
  11   7   9        0.28       -0.81      1.77 o
  -6   8   9        0.28        0.48      2.14 o
  -5   8   9        0.06        1.75      1.75 o
  -4   8   9        5.28        4.04      1.08 o
  -3   8   9       82.51       73.80      2.60 o
  -2   8   9        3.62        5.13      1.01 o
  -1   8   9       11.41       10.25      1.00 o
   0   8   9       30.62       27.01      1.33 o
   1   8   9       15.99       14.48      0.78 o
   2   8   9       14.15       17.17      0.82 o
   3   8   9       43.04       38.22      1.37 o
   4   8   9        2.92        2.01      0.61 o
   5   8   9       26.03       27.75      1.78 o
   6   8   9        1.31        0.52      0.61 o
   7   8   9        2.04        1.74      0.98 o
   8   8   9        7.54        7.54      1.57 o
   9   8   9        0.46       -0.34      1.64 o
  10   8   9        0.32       -1.77      1.77 o
  11   8   9        0.45       -1.38      2.34 o
  -5   9   9        0.00       -1.56      1.65 o
  -4   9   9        2.00        1.23      1.03 o
  -3   9   9        2.96        6.20      1.46 o
  -2   9   9        6.42        5.82      1.17 o
  -1   9   9        1.08       -0.03      0.77 o
   0   9   9        3.78        5.36      0.94 o
   1   9   9        0.06        0.59      0.53 o
   2   9   9       19.06       18.40      1.37 o
   3   9   9       20.05       19.46      1.14 o
   4   9   9        6.23        7.44      0.90 o
   5   9   9      276.14      285.90      5.74 o
   6   9   9       11.84       11.64      1.29 o
   7   9   9        0.84        0.14      0.82 o
   8   9   9        0.21       -0.08      0.90 o
   9   9   9        2.88        1.06      1.35 o
  10   9   9        0.81       -0.97      1.75 o
  11   9   9        0.18       -0.36      2.05 o
  -4  10   9       15.89       19.86      2.71 o
  -3  10   9        3.49        0.95      1.08 o
  -2  10   9        0.68        0.96      0.92 o
  -1  10   9        2.81        1.46      1.31 o
   0  10   9       50.28       42.64      2.29 o
   1  10   9        4.79        5.03      1.75 o
   2  10   9        0.33       -0.51      0.71 o
   3  10   9       25.34       24.08      1.57 o
   4  10   9        5.11        5.42      1.06 o
   5  10   9        8.93       11.47      1.34 o
   6  10   9       14.17       16.68      2.37 o
   7  10   9        0.26       -1.12      1.12 o
   8  10   9        7.58        7.19      2.05 o
   9  10   9        1.58        2.10      1.77 o
  10  10   9        4.40        6.23      3.12 o
  11  10   9        0.00       -2.34      2.34 o
  -3  11   9        1.93        1.44      1.77 o
  -2  11   9        1.15       -0.35      1.50 o
  -1  11   9        4.79        4.78      2.09 o
   0  11   9       18.22       19.32      2.33 o
   1  11   9        8.42        7.17      1.50 o
   2  11   9       15.34       17.94      2.84 o
   3  11   9        1.03        0.41      1.08 o
   4  11   9       18.64       23.12      2.70 o
   5  11   9      220.43      248.72      6.94 o
   6  11   9        6.62        2.23      1.63 o
   7  11   9        0.94       -1.12      1.12 o
   8  11   9        3.87        3.45      2.05 o
   9  11   9        2.20        2.99      2.05 o
  10  11   9        0.40        1.17      2.73 o
  -2  12   9        0.23        1.95      1.93 o
  -1  12   9        0.15        0.58      1.65 o
   0  12   9        7.79        7.66      1.37 o
   1  12   9        5.67        6.26      1.58 o
   2  12   9        2.66        1.82      1.68 o
   3  12   9        0.05       -0.12      1.08 o
   4  12   9        0.02       -0.87      0.94 o
   5  12   9        0.85        0.15      1.26 o
   6  12   9       42.71       47.11      2.78 o
   7  12   9       13.25       17.28      1.96 o
   8  12   9       10.56        9.58      1.82 o
   9  12   9        1.32        2.73      2.73 o
  10  12   9        1.19        0.78      2.34 o
  -1  13   9        0.42        3.31      1.93 o
   0  13   9        4.50        7.79      2.73 o
   1  13   9        0.50       -1.65      1.65 o
   2  13   9        0.90        1.32      1.34 o
   3  13   9        0.71       -0.50      1.13 o
   4  13   9       10.66       12.81      1.85 o
   5  13   9       24.02       20.94      2.36 o
   6  13   9       15.92       12.70      1.87 o
   7  13   9        1.07        0.12      2.32 o
   8  13   9        7.94        7.32      2.92 o
   9  13   9        1.96       -0.39      2.73 o
   1  14   9        0.06       -1.77      1.77 o
   2  14   9        0.89        1.79      2.05 o
   3  14   9        4.47        6.43      2.92 o
   4  14   9        0.18       -1.38      1.77 o
   5  14   9        0.27       -2.23      3.31 o
   6  14   9        3.44        4.70      2.33 o
   7  14   9       12.53       13.77      4.09 o
   8  14   9        0.80       -1.32      2.34 o
  -6  -9  10        2.17        1.20      1.77 o
  -5  -9  10       14.42       18.86      2.71 o
  -4  -9  10        0.81       -0.29      1.58 o
  -3  -9  10       10.63       15.52      2.61 o
  -2  -9  10        0.95        0.70      1.94 o
  -8  -8  10        0.55        1.56      2.34 o
  -7  -8  10        1.54        1.24      1.50 o
  -6  -8  10       13.25       12.53      2.53 o
  -5  -8  10        0.69        0.78      2.34 o
  -4  -8  10        0.00       -1.17      2.14 o
  -3  -8  10        2.37       -0.29      1.75 o
  -2  -8  10       18.90       27.12      3.09 o
  -1  -8  10        1.49       -0.56      2.92 o
   0  -8  10        0.02        3.12      3.89 o
  -9  -7  10        2.15        2.40      3.31 o
  -8  -7  10        1.66        1.65      3.70 o
  -7  -7  10       17.73       23.55      2.09 o
  -6  -7  10       25.21       28.43      2.48 o
  -5  -7  10        0.05       -0.23      3.12 o
  -4  -7  10        0.70       -1.12      1.22 o
  -3  -7  10        0.00        1.42      1.50 o
  -2  -7  10       27.30       28.18      2.71 o
  -1  -7  10        0.52       -1.20      1.56 o
   0  -7  10        0.05       -1.75      1.75 o
   1  -7  10        0.13       -1.56      3.50 o
   2  -7  10        0.59       -3.12      3.12 o
  -9  -6  10        0.05        2.73      2.34 o
  -8  -6  10        1.60        5.45      2.73 o
  -7  -6  10        4.20        5.45      2.73 o
  -6  -6  10        2.62        2.23      1.50 o
  -5  -6  10        3.11        3.79      1.50 o
  -4  -6  10        1.80        1.42      1.08 o
  -3  -6  10        3.12        3.26      1.56 o
  -2  -6  10       33.29       33.34      2.71 o
  -1  -6  10        3.74        3.08      1.58 o
   0  -6  10       11.49       14.07      2.00 o
   1  -6  10        0.01       -2.73      2.73 o
   2  -6  10        2.88        4.28      3.50 o
   3  -6  10       10.00        5.45      4.28 o
 -10  -5  10        6.99        8.18      3.50 o
  -9  -5  10        3.70        3.89      2.73 o
  -8  -5  10        1.37       -0.39      1.95 o
  -7  -5  10        7.21        7.79      2.73 o
  -6  -5  10        1.25       -1.56      1.56 o
  -5  -5  10        1.37        1.36      2.14 o
  -4  -5  10        1.52        1.36      1.38 o
  -3  -5  10        4.65        5.26      1.65 o
  -2  -5  10       54.59       53.49      2.68 o
  -1  -5  10        6.32        5.29      1.58 o
   0  -5  10        0.00       -0.47      1.56 o
   1  -5  10        0.79       -1.36      1.36 o
   2  -5  10        0.02       -1.95      3.12 o
   3  -5  10        0.13        1.95      3.12 o
   4  -5  10        0.86        0.00      3.50 o
 -10  -4  10       16.49       15.19      3.89 o
  -9  -4  10        9.09       17.13      3.50 o
  -8  -4  10        2.94        3.50      2.34 o
  -7  -4  10        6.78        5.84      2.34 o
  -6  -4  10        0.64        1.56      1.95 o
  -5  -4  10       12.93       13.23      1.58 o
  -4  -4  10       43.68       43.76      2.43 o
  -3  -4  10        0.75        0.96      0.84 o
  -2  -4  10       37.56       33.13      1.83 o
  -1  -4  10        0.65        1.42      0.89 o
   0  -4  10        0.27        0.41      0.54 o
   1  -4  10        1.79        0.95      0.87 o
   2  -4  10        7.30       10.12      1.94 o
   3  -4  10       35.88       37.15      3.09 o
   4  -4  10       29.35       29.79      3.27 o
   5  -4  10        0.27       -1.02      2.15 o
   6  -4  10        0.42        1.56      3.12 o
 -10  -3  10        1.23       -1.65      1.65 o
  -9  -3  10        1.87        1.95      1.65 o
  -8  -3  10        0.98        0.39      2.14 o
  -7  -3  10       13.79        7.40      2.73 o
  -6  -3  10       55.09       49.07      4.28 o
  -5  -3  10      123.35      119.06      4.49 o
  -4  -3  10      308.40      281.96      8.37 o
  -3  -3  10       68.68       68.60      3.09 o
  -2  -3  10        0.60        0.15      0.67 o
  -1  -3  10        1.28        0.42      0.63 o
   0  -3  10        7.69        8.33      0.89 o
   1  -3  10        0.01       -0.23      0.59 o
   2  -3  10        0.79        0.16      1.30 o
   3  -3  10        0.01       -0.35      1.35 o
   4  -3  10        1.25        0.21      1.77 o
   5  -3  10        8.58        4.58      2.15 o
   6  -3  10       25.11       34.02      3.43 o
 -10  -2  10        2.48        0.39      1.93 o
  -9  -2  10        3.08        5.66      2.34 o
  -8  -2  10        0.37       -1.22      1.22 o
  -7  -2  10       10.76       14.47      2.05 o
  -6  -2  10        7.29        5.84      1.35 o
  -5  -2  10       35.98       37.59      5.45 o
  -4  -2  10        3.24        2.02      0.80 o
  -3  -2  10        9.19       10.82      1.12 o
  -2  -2  10      283.92      262.86      5.95 o
  -1  -2  10        6.93        3.05      0.67 o
   0  -2  10        1.94        0.63      0.58 o
   1  -2  10       11.20       10.60      0.99 o
   2  -2  10        1.88        1.11      0.69 o
   3  -2  10        5.07        5.99      1.77 o
   4  -2  10       43.61       50.09      5.65 o
   5  -2  10       18.57       23.60      2.75 o
   6  -2  10        0.01        1.95      1.93 o
   7  -2  10        0.02       -1.36      1.93 o
 -10  -1  10        0.02        0.99      2.34 o
  -9  -1  10        0.08       -1.17      1.38 o
  -8  -1  10        4.34        3.40      1.50 o
  -7  -1  10       47.76       45.00      2.43 o
  -6  -1  10       18.12       21.41      2.14 o
  -5  -1  10        2.52        3.29      0.77 o
  -4  -1  10      148.57      135.74      3.10 o
  -3  -1  10      222.39      230.35      5.05 o
  -2  -1  10      181.22      173.99      3.95 o
  -1  -1  10        0.00       -0.32      0.32 o
   0  -1  10        0.40        0.09      0.42 o
   1  -1  10       23.66       26.89      1.75 o
   2  -1  10        2.12        1.66      0.52 o
   3  -1  10        0.01        1.06      1.26 o
   4  -1  10        1.51        1.17      1.19 o
   5  -1  10        0.12       -0.19      1.65 o
   6  -1  10       15.22       16.16      2.48 o
   7  -1  10        4.71        6.23      3.12 o
   8  -1  10        1.09        0.00      3.50 o
 -10   0  10       19.50       33.95      3.27 o
  -9   0  10        0.04       -0.70      0.92 o
  -8   0  10        2.54        2.02      1.08 o
  -7   0  10        3.14        3.22      0.83 o
  -6   0  10       39.24       26.39      1.46 o
  -5   0  10        7.74       10.36      0.93 o
  -4   0  10        0.35       -0.29      0.44 o
  -3   0  10      119.24      109.87      2.54 o
  -2   0  10       49.92       54.40      1.60 o
  -1   0  10      203.23      169.24      3.98 o
   0   0  10        0.43        0.19      0.38 o
   1   0  10       44.14       41.13      1.24 o
   2   0  10       97.97      103.69      2.38 o
   3   0  10       38.72       41.52      1.43 o
   4   0  10        1.65        1.08      1.03 o
   5   0  10        0.02       -1.08      1.40 o
   6   0  10        0.14       -0.51      1.26 o
   7   0  10        0.65       -0.81      1.75 o
   8   0  10        0.10       -1.44      1.77 o
 -10   1  10        2.90        5.06      3.12 o
  -9   1  10       11.30       14.20      1.65 o
  -8   1  10        2.03        5.86      1.17 o
  -7   1  10        1.05        0.68      0.77 o
  -6   1  10       27.80       22.32      1.63 o
  -5   1  10      206.12      165.29      3.79 o
  -4   1  10       76.14       78.47      3.18 o
  -3   1  10       30.18       25.86      1.16 o
  -2   1  10       17.07       16.14      0.85 o
  -1   1  10      190.41      173.47      3.93 o
   0   1  10       22.33       19.59      0.95 o
   1   1  10       39.97       48.11      1.24 o
   2   1  10        1.07        1.57      0.45 o
   3   1  10       26.54       24.03      1.26 o
   4   1  10       21.26       20.13      1.34 o
   5   1  10       11.34       11.02      1.41 o
   6   1  10       10.66       13.64      2.20 o
   7   1  10        0.29        0.48      1.77 o
   8   1  10        3.31        3.50      1.93 o
   9   1  10        0.00        3.12      3.50 o
  -9   2  10        9.82       14.17      3.50 o
  -8   2  10        0.28       -0.84      0.84 o
  -7   2  10        0.26       -0.25      0.77 o
  -6   2  10        0.31       -0.55      0.59 o
  -5   2  10       12.55       11.61      0.93 o
  -4   2  10       88.55       75.72      1.98 o
  -3   2  10      252.75      240.28      4.43 o
  -2   2  10       20.56       21.44      0.91 o
  -1   2  10       27.85       22.08      0.86 o
   0   2  10       19.69       21.74      0.84 o
   1   2  10       92.78       92.64      2.25 o
   2   2  10      274.43      295.09      4.74 o
   3   2  10        0.35       -0.05      0.40 o
   4   2  10       43.37       42.20      1.59 o
   5   2  10        8.78       12.17      1.25 o
   6   2  10        2.92        1.97      1.08 o
   7   2  10        1.65       -0.78      1.38 o
   8   2  10        1.23       -0.58      1.65 o
   9   2  10        4.07        4.67      3.12 o
  -9   3  10        0.02       -0.35      1.50 o
  -8   3  10       10.77       15.01      1.98 o
  -7   3  10        1.04        0.46      0.84 o
  -6   3  10        3.75        4.11      0.83 o
  -5   3  10        0.00        0.35      0.56 o
  -4   3  10      330.92      308.17      6.22 o
  -3   3  10      105.94      100.30      2.31 o
  -2   3  10       12.81       13.78      0.80 o
  -1   3  10      130.49      135.86      2.49 o
   0   3  10        6.42        6.39      0.52 o
   1   3  10       76.07       67.79      1.66 o
   2   3  10        1.27        1.45      0.40 o
   3   3  10       12.11       12.52      0.81 o
   4   3  10       12.85       11.62      0.79 o
   5   3  10       65.50       80.89      3.71 o
   6   3  10        7.54        7.84      1.41 o
   7   3  10        0.12       -0.83      1.00 o
   8   3  10        0.05       -0.67      1.13 o
   9   3  10        0.65        0.78      1.93 o
  10   3  10        1.57       -1.95      3.12 o
  -9   4  10        0.25       -0.39      2.73 o
  -8   4  10        0.01        0.89      3.12 o
  -7   4  10        0.00        0.21      0.97 o
  -6   4  10        6.65        5.92      1.12 o
  -5   4  10        0.63        0.17      0.58 o
  -4   4  10       34.18       33.41      1.46 o
  -3   4  10      349.56      331.01      5.85 o
  -2   4  10       22.47       19.16      0.93 o
  -1   4  10        0.78        0.25      0.41 o
   0   4  10       52.27       53.12      1.29 o
   1   4  10        6.09        5.22      0.49 o
   2   4  10       93.23      100.10      2.36 o
   3   4  10        8.74        6.16      0.52 o
   4   4  10        1.51        1.43      0.49 o
   5   4  10       22.56       25.60      1.59 o
   6   4  10       10.49        7.02      1.35 o
   7   4  10        3.42        2.52      1.19 o
   8   4  10        0.42        0.82      1.19 o
   9   4  10        3.66        3.97      1.54 o
  10   4  10        0.80       -2.73      2.73 o
  -8   5  10        8.17       12.74      2.15 o
  -7   5  10        1.20        1.73      1.08 o
  -6   5  10        3.85        3.41      1.03 o
  -5   5  10        0.48       -0.45      0.74 o
  -4   5  10        0.02       -0.56      0.56 o
  -3   5  10      268.00      269.12      5.56 o
  -2   5  10       10.36        8.15      0.76 o
  -1   5  10       14.51       13.63      0.78 o
   0   5  10        1.06        1.22      0.40 o
   1   5  10       35.98       45.59      1.25 o
   2   5  10       28.78       24.46      1.16 o
   3   5  10       24.95       19.56      0.96 o
   4   5  10        1.93        2.18      0.57 o
   5   5  10      584.82      599.63     12.06 o
   6   5  10       14.12       13.26      1.17 o
   7   5  10        5.03        2.07      1.26 o
   8   5  10        0.94       -0.91      1.12 o
   9   5  10        0.09       -1.24      1.26 o
  10   5  10        3.64        2.65      2.15 o
  -7   6  10        3.40        3.83      1.77 o
  -6   6  10        4.75        7.16      1.59 o
  -5   6  10        1.35        0.39      0.91 o
  -4   6  10        0.47       -0.02      1.01 o
  -3   6  10      406.27      398.62      7.85 o
  -2   6  10       62.59       62.64      1.81 o
  -1   6  10        3.08        1.40      0.52 o
   0   6  10       22.31       19.53      0.84 o
   1   6  10       28.93       28.44      1.07 o
   2   6  10        0.04        0.41      0.39 o
   3   6  10        4.84        4.52      0.63 o
   4   6  10        0.96        0.16      0.78 o
   5   6  10        1.61        3.29      0.75 o
   6   6  10       63.57       59.62      4.99 o
   7   6  10        1.25        1.26      1.19 o
   8   6  10       19.63       19.23      2.09 o
   9   6  10        0.74        0.26      1.35 o
  10   6  10        2.08        1.80      1.95 o
  11   6  10        2.50       -1.87      1.87 o
  -7   7  10        1.59        3.41      3.70 o
  -6   7  10        5.57        6.20      3.12 o
  -5   7  10        1.76        2.49      1.03 o
  -4   7  10        0.01       -0.40      0.74 o
  -3   7  10       46.21       45.09      1.93 o
  -2   7  10       53.02       52.86      2.13 o
  -1   7  10        0.43        0.50      0.86 o
   0   7  10        4.80        3.02      0.60 o
   1   7  10        1.54        1.92      0.51 o
   2   7  10        7.67        6.54      0.62 o
   3   7  10      117.33      133.47      2.84 o
   4   7  10       26.00       23.15      1.19 o
   5   7  10      600.64      607.93     21.05 o
   6   7  10       16.36       16.56      1.81 o
   7   7  10        7.10        8.18      1.18 o
   8   7  10        8.85        8.57      1.64 o
   9   7  10        7.60        7.10      1.71 o
  10   7  10        4.39        1.56      2.73 o
  11   7  10        0.03       -1.77      1.77 o
  -6   8  10        8.45       15.00      2.43 o
  -5   8  10       29.06       40.66      3.27 o
  -4   8  10        1.49        2.36      1.08 o
  -3   8  10       34.44       29.24      1.70 o
  -2   8  10        0.22        0.98      0.77 o
  -1   8  10       24.10       21.71      2.08 o
   0   8  10      154.33      148.62      3.34 o
   1   8  10        1.09        1.50      0.54 o
   2   8  10        0.40       -0.08      0.55 o
   3   8  10       86.51       89.87      2.25 o
   4   8  10        0.47       -0.52      0.54 o
   5   8  10        0.04        0.46      0.67 o
   6   8  10        0.03       -0.07      0.67 o
   7   8  10        0.03       -0.77      0.77 o
   8   8  10        4.02        6.26      2.39 o
   9   8  10        1.05       -0.90      1.62 o
  10   8  10        0.13       -1.75      1.75 o
  11   8  10        0.01       -1.75      2.53 o
  -5   9  10       14.72       17.13      2.43 o
  -4   9  10        0.31        0.04      1.50 o
  -3   9  10        0.15        0.46      0.89 o
  -2   9  10        0.12        0.71      0.93 o
  -1   9  10        0.53       -0.43      0.74 o
   0   9  10      123.69      110.52      3.30 o
   1   9  10        3.07        2.95      0.64 o
   2   9  10        4.20        2.50      0.63 o
   3   9  10        9.31        9.36      0.92 o
   4   9  10       38.33       39.13      1.55 o
   5   9  10      191.75      206.91      4.98 o
   6   9  10       25.30       26.79      1.43 o
   7   9  10        3.98        3.92      1.04 o
   8   9  10        0.10       -1.19      1.19 o
   9   9  10        4.05        1.11      1.64 o
  10   9  10        0.38       -2.34      2.73 o
  11   9  10        0.04       -0.95      1.87 o
  -4  10  10        9.29       17.73      2.43 o
  -3  10  10        3.46        4.09      1.65 o
  -2  10  10        1.71        1.00      0.96 o
  -1  10  10        8.80        6.16      1.13 o
   0  10  10        4.34        4.96      1.08 o
   1  10  10       11.67       13.88      1.10 o
   2  10  10        0.59        0.43      0.84 o
   3  10  10        3.78        3.78      1.19 o
   4  10  10        0.35       -0.72      0.96 o
   5  10  10       44.15       45.64      2.50 o
   6  10  10        4.33        6.04      1.35 o
   7  10  10        2.08        1.95      1.65 o
   8  10  10       26.77       31.56      3.30 o
   9  10  10        0.11       -1.95      1.95 o
  10  10  10        1.41        1.17      2.73 o
  -3  11  10        2.43        2.31      1.77 o
  -2  11  10        0.06        0.58      1.65 o
  -1  11  10       11.86       13.80      1.54 o
   0  11  10       31.22       30.91      2.44 o
   1  11  10        0.43       -0.04      0.92 o
   2  11  10       14.23       16.00      2.94 o
   3  11  10        0.01       -0.85      0.93 o
   4  11  10        5.49        7.83      1.37 o
   5  11  10        1.16        3.23      1.31 o
   6  11  10        0.12        1.01      1.43 o
   7  11  10        4.00        5.98      1.46 o
   8  11  10        0.32        3.70      1.93 o
   9  11  10        0.73       -1.95      1.95 o
  10  11  10        1.23        2.73      2.73 o
  -2  12  10        1.54        4.70      2.53 o
  -1  12  10        0.59        0.19      1.65 o
   0  12  10        0.62        2.90      1.35 o
   1  12  10       11.44        6.26      1.37 o
   2  12  10        0.03        0.89      0.98 o
   3  12  10        2.23        1.14      0.98 o
   4  12  10        8.64       11.47      1.58 o
   5  12  10       43.02       44.77      2.65 o
   6  12  10        4.64        5.51      1.49 o
   7  12  10        0.74        1.82      1.35 o
   8  12  10        6.91        2.73      2.73 o
   9  12  10        8.01        7.79      3.50 o
  10  12  10        0.93        4.28      3.12 o
   0  13  10        2.93        0.39      2.73 o
   1  13  10        3.01        4.00      2.05 o
   2  13  10        2.41        1.72      1.17 o
   3  13  10        1.36        2.39      1.36 o
   4  13  10        0.09        0.48      1.31 o
   5  13  10        0.00        2.09      1.17 o
   6  13  10        1.00        2.77      1.41 o
   7  13  10        2.09        5.11      2.14 o
   8  13  10        0.24        2.34      3.12 o
   9  13  10        0.96        0.78      2.73 o
   2  14  10        0.06       -1.00      2.92 o
   3  14  10        0.24        0.00      1.93 o
   4  14  10        3.04        0.93      2.05 o
   5  14  10        1.98       -1.17      1.93 o
   6  14  10        9.25       11.53      2.43 o
   7  14  10        1.27       -1.77      1.77 o
   8  14  10        1.09       -0.44      3.50 o
  -7  -8  11        0.23        1.75      1.65 o
  -6  -8  11        0.00       -1.06      1.50 o
  -5  -8  11        0.07       -1.50      1.50 o
  -4  -8  11        0.36        0.36      1.58 o
  -3  -8  11        3.11        1.61      1.87 o
  -2  -8  11        1.93        0.15      1.95 o
  -1  -8  11        3.62        5.47      2.23 o
  -8  -7  11        0.14        0.79      1.35 o
  -7  -7  11        0.16        0.64      1.19 o
  -6  -7  11        0.12       -0.22      1.34 o
  -5  -7  11        0.03        0.64      1.50 o
  -4  -7  11        0.22       -1.30      1.30 o
  -3  -7  11        1.32       -0.62      1.30 o
  -2  -7  11        4.10        0.23      1.58 o
  -1  -7  11        2.66       -1.75      1.75 o
   0  -7  11        0.37       -3.12      3.12 o
   1  -7  11        2.54        2.73      3.50 o
  -9  -6  11       15.80       20.64      4.28 o
  -8  -6  11        2.36        3.12      2.73 o
  -7  -6  11        0.42        2.34      2.73 o
  -6  -6  11        0.13       -1.09      1.30 o
  -5  -6  11        0.19       -0.39      2.34 o
  -4  -6  11        1.86        3.46      1.37 o
  -3  -6  11        0.25        0.17      1.22 o
  -2  -6  11       11.24       12.88      4.28 o
  -1  -6  11        0.08        0.32      1.50 o
   0  -6  11        9.29        8.40      2.73 o
   1  -6  11        0.14        3.12      3.50 o
   2  -6  11        0.22       -3.12      3.12 o
  -9  -5  11        3.17        5.84      3.12 o
  -8  -5  11        2.69        3.50      2.73 o
  -7  -5  11        2.04        2.73      2.34 o
  -6  -5  11       13.95       15.19      3.12 o
  -5  -5  11        1.23        0.97      1.38 o
  -4  -5  11       30.52       29.41      6.62 o
  -3  -5  11        3.11        2.53      1.38 o
  -2  -5  11        1.29        0.37      1.19 o
  -1  -5  11        3.53        2.02      1.35 o
   0  -5  11       23.72       28.45      2.52 o
   1  -5  11        0.00       -2.73      2.73 o
   2  -5  11        0.05        3.50      3.50 o
   3  -5  11        0.34       -3.12      3.12 o
   4  -5  11        0.08       -3.50      3.50 o
 -10  -4  11        3.45        3.89      3.12 o
  -9  -4  11        0.06       -1.56      2.34 o
  -8  -4  11       17.66       25.70      3.89 o
  -7  -4  11        5.98        4.28      2.34 o
  -6  -4  11        0.35        0.78      1.95 o
  -5  -4  11        6.59        8.91      1.75 o
  -4  -4  11        4.23        4.34      0.92 o
  -3  -4  11       31.98       31.24      1.95 o
  -2  -4  11       10.86        9.39      1.74 o
  -1  -4  11        1.81        0.24      0.71 o
   0  -4  11        0.23       -0.29      0.74 o
   1  -4  11       30.26       28.96      1.88 o
   2  -4  11        1.19        2.43      1.58 o
   3  -4  11        0.68       -1.65      1.65 o
   4  -4  11        5.91        4.70      3.89 o
   5  -4  11        9.79        6.07      4.67 o
 -10  -3  11        0.01       -1.93      1.93 o
  -9  -3  11        0.01       -1.50      1.50 o
  -8  -3  11        7.78        5.06      2.73 o
  -7  -3  11       59.37       66.21      5.45 o
  -6  -3  11       25.47       23.37      3.12 o
  -5  -3  11        1.43       -0.11      0.93 o
  -4  -3  11       78.74       73.43      2.85 o
  -3  -3  11      429.31      424.73     23.38 o
  -2  -3  11       48.98       50.94      2.02 o
  -1  -3  11        0.15       -0.58      0.90 o
   0  -3  11        0.07       -0.41      0.64 o
   1  -3  11        6.81        7.51      0.99 o
   2  -3  11        3.42        2.80      1.35 o
   3  -3  11        0.82       -1.58      1.58 o
   4  -3  11        2.92        3.36      2.15 o
   5  -3  11        1.12        0.56      2.15 o
   6  -3  11        0.02       -2.05      2.05 o
 -10  -2  11        8.96       13.93      2.61 o
  -9  -2  11        0.31       -0.97      1.65 o
  -8  -2  11        0.01       -1.17      1.38 o
  -7  -2  11        0.65        1.17      1.38 o
  -6  -2  11        2.28        5.84      2.34 o
  -5  -2  11        8.46        6.74      1.30 o
  -4  -2  11        2.13        2.77      1.00 o
  -3  -2  11       24.22       18.62      2.92 o
  -2  -2  11       31.07       26.12      2.67 o
  -1  -2  11        3.03        1.77      0.67 o
   0  -2  11        1.95        0.62      0.61 o
   1  -2  11        7.92        6.56      1.33 o
   2  -2  11       25.16       22.43      2.92 o
   3  -2  11        1.21        0.99      1.35 o
   4  -2  11        0.64       -1.50      1.50 o
   5  -2  11       10.79       15.51      7.98 o
   6  -2  11       16.03       15.32      4.09 o
   7  -2  11        1.51        0.00      3.12 o
 -10  -1  11        6.11       10.32      2.48 o
  -9  -1  11        0.20       -1.50      1.50 o
  -8  -1  11        1.62        2.05      1.50 o
  -7  -1  11        0.85        1.88      1.50 o
  -6  -1  11       58.76       39.40      2.75 o
  -5  -1  11        9.25       11.35      1.14 o
  -4  -1  11       12.40       11.37      1.31 o
  -3  -1  11      340.78      342.21      9.91 o
  -2  -1  11      636.29      589.75     12.22 o
  -1  -1  11       50.78       54.37      3.88 o
   0  -1  11        7.76        8.10      0.94 o
   1  -1  11        5.90        6.60      0.79 o
   2  -1  11        2.65        1.27      0.85 o
   3  -1  11       17.01       17.45      2.05 o
   4  -1  11        4.13        8.00      2.05 o
   5  -1  11        4.36        4.09      1.93 o
   6  -1  11        0.20        1.56      1.93 o
   7  -1  11        6.00        2.34      3.50 o
 -10   0  11       21.10       24.41      2.88 o
  -9   0  11        2.03        2.49      1.77 o
  -8   0  11        0.15       -0.58      1.38 o
  -7   0  11        1.50        0.87      1.17 o
  -6   0  11       16.85       20.00      1.46 o
  -5   0  11        4.36        3.21      0.74 o
  -4   0  11       20.37       20.85      1.12 o
  -3   0  11      133.55      124.67      3.18 o
  -2   0  11        3.10        5.06      0.70 o
  -1   0  11       22.77       23.43      2.77 o
   0   0  11        5.95        4.35      0.84 o
   1   0  11       16.36       15.26      0.88 o
   2   0  11      223.11      220.45      4.17 o
   3   0  11       26.45       18.63      1.33 o
   4   0  11        6.01        6.45      1.98 o
   5   0  11        0.01       -1.01      1.41 o
   6   0  11        0.51       -1.17      2.34 o
   7   0  11        0.51       -0.78      2.73 o
   8   0  11        0.45       -2.73      2.73 o
  -9   1  11        0.95        2.23      1.13 o
  -8   1  11        0.23        0.95      1.25 o
  -7   1  11        4.30        3.43      0.92 o
  -6   1  11       52.13       37.66      2.42 o
  -5   1  11       43.00       28.05      1.49 o
  -4   1  11        0.47        0.57      0.49 o
  -3   1  11      114.35      111.94      2.54 o
  -2   1  11        9.45        9.86      0.73 o
  -1   1  11        3.63        3.94      1.29 o
   0   1  11       19.65       17.77      1.03 o
   1   1  11        6.19        7.43      0.70 o
   2   1  11        0.88        0.81      0.52 o
   3   1  11       68.66       72.68      2.19 o
   4   1  11        0.20       -0.78      1.03 o
   5   1  11        9.81       11.48      1.64 o
   6   1  11        0.23       -0.21      2.34 o
   7   1  11        7.35        7.94      2.05 o
   8   1  11        0.35        1.36      2.53 o
   9   1  11        1.61        2.34      3.12 o
  -9   2  11        1.07        2.73      1.65 o
  -8   2  11        2.33        3.29      1.17 o
  -7   2  11        2.41        2.45      1.08 o
  -6   2  11        0.75        0.32      0.84 o
  -5   2  11       10.15       11.16      2.04 o
  -4   2  11        5.49        5.37      0.90 o
  -3   2  11      382.98      355.20      6.25 o
  -2   2  11       47.74       47.29      1.37 o
  -1   2  11       19.15       19.86      0.87 o
   0   2  11       41.99       40.84      1.39 o
   1   2  11       48.48       54.45      1.63 o
   2   2  11      130.23      137.42      3.67 o
   3   2  11        7.22        7.36      1.16 o
   4   2  11       13.29       11.73      0.86 o
   5   2  11       48.84       48.97      2.69 o
   6   2  11        0.47        1.49      2.73 o
   7   2  11        4.56        5.35      2.05 o
   8   2  11        3.88        3.70      1.93 o
   9   2  11        1.85       -2.73      2.73 o
  -9   3  11        0.90        3.17      1.87 o
  -8   3  11        3.68        6.87      1.41 o
  -7   3  11        0.00        0.60      0.89 o
  -6   3  11        0.01        0.61      0.77 o
  -5   3  11       26.25       22.07      1.52 o
  -4   3  11        4.90        2.77      0.79 o
  -3   3  11      473.01      446.15      7.62 o
  -2   3  11      149.36      142.20      2.94 o
  -1   3  11      164.57      182.57      3.42 o
   0   3  11       39.26       39.98      1.14 o
   1   3  11       26.84       31.64      1.12 o
   2   3  11        1.07        0.32      0.42 o
   3   3  11        0.09       -0.09      0.46 o
   4   3  11       15.53       19.00      1.51 o
   5   3  11      207.22      226.17     11.30 o
   6   3  11       25.90       27.47      2.09 o
   7   3  11        6.30        5.90      1.49 o
   8   3  11        2.02        1.56      1.93 o
   9   3  11        1.71        2.34      2.73 o
  -8   4  11        7.71        9.57      2.05 o
  -7   4  11        7.01        8.67      1.49 o
  -6   4  11        0.40        0.78      0.80 o
  -5   4  11        0.23       -0.52      0.60 o
  -4   4  11        0.00       -0.55      0.59 o
  -3   4  11     1028.68      979.01     15.71 o
  -2   4  11      121.57      115.32      2.57 o
  -1   4  11       46.02       48.36      1.32 o
   0   4  11       60.40       62.00      1.62 o
   1   4  11        0.01       -0.20      0.41 o
   2   4  11       22.80       20.86      0.96 o
   3   4  11       17.52       14.96      0.77 o
   4   4  11       15.84       14.39      1.31 o
   5   4  11        2.65        2.98      0.84 o
   6   4  11       84.41       78.19      3.92 o
   7   4  11        1.55        0.29      1.26 o
   8   4  11        0.00       -1.14      1.26 o
   9   4  11        0.10       -1.75      1.75 o
  10   4  11        1.70       -3.12      3.12 o
  -8   5  11        1.88        3.12      1.77 o
  -7   5  11        4.72        4.09      2.14 o
  -6   5  11        2.75        1.90      1.29 o
  -5   5  11        0.00       -0.71      0.71 o
  -4   5  11       23.46       21.28      1.34 o
  -3   5  11       12.76       13.37      1.01 o
  -2   5  11      127.85      127.74      2.82 o
  -1   5  11        9.38        9.96      0.75 o
   0   5  11       23.13       24.76      1.09 o
   1   5  11        0.23        0.79      0.41 o
   2   5  11       10.15        7.47      0.70 o
   3   5  11       14.63       15.50      1.30 o
   4   5  11       11.16       10.33      0.88 o
   5   5  11      460.19      456.82     10.22 o
   6   5  11       12.83       15.43      1.71 o
   7   5  11       36.31       31.56      2.39 o
   8   5  11        2.79       -0.05      1.57 o
   9   5  11        0.02       -1.26      1.26 o
  10   5  11        0.26       -1.17      1.87 o
  -7   6  11        0.33        1.17      1.65 o
  -6   6  11        3.62        5.18      1.26 o
  -5   6  11        0.23        0.27      1.04 o
  -4   6  11       31.29       32.45      1.70 o
  -3   6  11      124.11      119.53      3.45 o
  -2   6  11       10.91       11.54      1.04 o
  -1   6  11       23.23       27.27      1.92 o
   0   6  11       28.81       27.50      1.02 o
   1   6  11        2.72        1.75      0.51 o
   2   6  11       35.10       34.32      1.19 o
   3   6  11       13.09       13.08      0.86 o
   4   6  11       14.17       11.58      0.86 o
   5   6  11       57.34       56.31      2.05 o
   6   6  11        1.08        1.34      0.73 o
   7   6  11       34.20       28.45      2.75 o
   8   6  11       11.95        8.28      1.71 o
   9   6  11        1.85       -0.29      1.49 o
  10   6  11        1.21       -1.56      3.50 o
  -7   7  11        7.69        8.73      3.31 o
  -6   7  11        0.99        1.13      1.50 o
  -5   7  11        8.33        9.82      1.46 o
  -4   7  11        2.32       -0.07      0.89 o
  -3   7  11       39.47       38.75      1.89 o
  -2   7  11        0.08        0.17      0.74 o
  -1   7  11      403.87      379.95      7.11 o
   0   7  11        0.08        0.00      0.48 o
   1   7  11       10.95        8.49      0.70 o
   2   7  11        1.28       -0.25      0.44 o
   3   7  11        1.79        1.30      0.61 o
   4   7  11        1.94        2.15      0.87 o
   5   7  11      215.83      231.15      5.93 o
   6   7  11       65.86       72.09      2.66 o
   7   7  11        2.71        1.80      1.26 o
   8   7  11       15.46       15.56      2.30 o
   9   7  11        0.03       -1.26      1.26 o
  10   7  11        0.04        0.19      1.93 o
  -6   8  11        1.88       -0.58      1.75 o
  -5   8  11       15.36       20.45      2.43 o
  -4   8  11        3.91        4.85      1.34 o
  -3   8  11        6.34        6.38      1.19 o
  -2   8  11       12.63        9.34      1.26 o
  -1   8  11        0.13       -0.55      0.55 o
   0   8  11       17.31       15.81      1.19 o
   1   8  11       20.59       20.60      1.02 o
   2   8  11        0.05        0.31      0.53 o
   3   8  11       38.58       39.86      1.61 o
   4   8  11       32.58       31.91      1.87 o
   5   8  11        0.76        0.55      0.70 o
   6   8  11        1.43        1.60      0.89 o
   7   8  11        7.04        8.34      1.14 o
   8   8  11        2.16       -0.23      1.98 o
   9   8  11        7.62        6.62      2.48 o
  10   8  11        0.11       -1.53      1.77 o
  -5   9  11        4.72        3.65      1.77 o
  -4   9  11       22.75       24.74      2.71 o
  -3   9  11        0.81        2.07      1.03 o
  -2   9  11        1.38        2.73      1.03 o
  -1   9  11        0.54       -0.02      0.84 o
   0   9  11       23.07       20.53      1.26 o
   1   9  11       44.20       39.04      1.61 o
   2   9  11        1.94        3.75      0.79 o
   3   9  11       21.29       20.05      1.14 o
   4   9  11       38.66       43.37      1.71 o
   5   9  11       19.82       17.72      1.16 o
   6   9  11       39.09       42.81      3.07 o
   7   9  11        2.60        3.33      1.07 o
   8   9  11        0.90       -0.13      1.12 o
   9   9  11        3.82        2.73      5.45 o
  10   9  11        3.93       -0.72      2.34 o
  -4  10  11       18.40       22.95      2.71 o
  -3  10  11        0.53        3.31      2.53 o
  -2  10  11        0.28       -0.89      0.89 o
  -1  10  11        4.04        3.53      1.03 o
   0  10  11        0.30        1.17      1.38 o
   1  10  11       31.65       28.02      1.52 o
   2  10  11        3.84        3.66      0.89 o
   3  10  11        0.73        0.49      0.71 o
   4  10  11        7.20        6.54      1.00 o
   5  10  11        1.48        1.30      0.77 o
   6  10  11       41.10       47.56      2.32 o
   7  10  11        8.64        9.83      1.60 o
   8  10  11        5.27        4.84      1.88 o
   9  10  11       10.85       11.51      3.70 o
  10  10  11        0.18       -0.78      2.73 o
  -3  11  11        5.24        6.17      2.92 o
  -2  11  11        1.42        1.95      1.65 o
  -1  11  11        0.04        0.03      1.03 o
   0  11  11        1.10        1.64      1.30 o
   1  11  11       13.17       13.73      1.58 o
   2  11  11        1.41       -0.22      0.92 o
   3  11  11        7.03        5.30      1.17 o
   4  11  11        3.14        2.31      1.26 o
   5  11  11        0.97        0.56      1.08 o
   6  11  11        1.44        0.89      1.19 o
   7  11  11        5.49        8.31      2.05 o
   8  11  11        0.00       -1.17      1.95 o
   9  11  11        4.92        5.06      3.12 o
  10  11  11        1.09        0.00      2.73 o
  -2  12  11        7.07       10.80      2.33 o
  -1  12  11        0.59        1.83      1.77 o
   0  12  11        1.62        2.34      2.34 o
   1  12  11        8.26        5.04      1.31 o
   2  12  11        0.93        1.62      1.17 o
   3  12  11        3.67        3.34      1.37 o
   4  12  11        3.55        4.44      1.31 o
   5  12  11        0.22        0.83      1.13 o
   6  12  11        0.15        1.43      1.31 o
   7  12  11        1.85        0.72      1.31 o
   8  12  11        2.27        0.78      2.73 o
   9  12  11       13.53       17.91      4.28 o
   0  13  11        0.02        2.34      2.73 o
   1  13  11        3.44        2.88      2.05 o
   2  13  11        4.70        4.28      1.95 o
   3  13  11        2.10       -0.97      1.65 o
   4  13  11        0.74        0.27      1.17 o
   5  13  11       12.40       14.91      2.43 o
   6  13  11        1.01        1.34      1.87 o
   7  13  11        0.44        0.48      1.77 o
   8  13  11        1.72       -1.95      2.73 o
   9  13  11        2.33        5.45      3.50 o
   2  14  11        0.48        0.83      2.05 o
   3  14  11        2.69        2.15      2.05 o
   4  14  11        1.79        2.39      2.05 o
   5  14  11        0.06       -0.58      1.93 o
   6  14  11        7.17        8.34      3.89 o
   7  14  11        3.39        6.87      4.09 o
  -4  -8  12        0.00        1.95      2.34 o
  -7  -7  12        0.05        0.43      1.26 o
  -6  -7  12        8.80       11.42      1.87 o
  -5  -7  12        0.02        2.34      1.65 o
  -4  -7  12        0.35        0.03      1.58 o
  -3  -7  12        0.20        0.30      1.77 o
  -2  -7  12        4.54        6.38      2.15 o
  -1  -7  12       11.70       12.18      4.09 o
   0  -7  12        1.40       -3.12      3.12 o
  -8  -6  12        0.21       -0.78      2.73 o
  -7  -6  12        0.01        0.75      2.14 o
  -6  -6  12        3.56        4.40      1.77 o
  -5  -6  12       10.81       10.47      2.20 o
  -4  -6  12        0.05        0.15      1.08 o
  -3  -6  12        0.68       -1.22      1.22 o
  -2  -6  12        2.71        2.60      1.58 o
  -1  -6  12        2.59        1.04      1.58 o
   0  -6  12       12.26        4.67      3.50 o
   1  -6  12        0.07       -2.73      2.73 o
  -9  -5  12        3.92        0.39      2.73 o
  -8  -5  12       21.02       25.31      4.28 o
  -7  -5  12        0.07       -1.95      1.95 o
  -6  -5  12       35.25       36.61      4.28 o
  -5  -5  12        1.40        0.97      1.38 o
  -4  -5  12        4.64        5.84      1.65 o
  -3  -5  12        6.49        9.51      2.05 o
  -2  -5  12        2.84        1.75      2.25 o
  -1  -5  12       22.49       24.02      2.52 o
   0  -5  12        3.85        3.89      1.65 o
   1  -5  12        1.32        0.39      3.12 o
   2  -5  12        0.10        4.67      3.50 o
   3  -5  12        0.04       -3.12      3.12 o
  -9  -4  12        5.91        5.45      3.12 o
  -8  -4  12       13.01       20.64      3.89 o
  -7  -4  12        0.05        0.39      2.34 o
  -6  -4  12        0.00        0.39      2.34 o
  -5  -4  12        0.10       -0.10      1.00 o
  -4  -4  12        3.40        5.18      1.17 o
  -3  -4  12       26.50       25.73      2.75 o
  -2  -4  12        0.94       -0.74      0.89 o
  -1  -4  12       20.16       18.05      1.65 o
   0  -4  12        0.08        0.95      0.87 o
   1  -4  12        0.01       -0.55      1.07 o
   2  -4  12        6.59        6.27      1.87 o
   3  -4  12        1.53       -1.45      2.34 o
   4  -4  12        1.08       -1.41      4.87 o
  -9  -3  12        3.29        4.28      3.12 o
  -8  -3  12        1.47       -2.34      2.34 o
  -7  -3  12        0.25        0.39      1.95 o
  -6  -3  12       35.66       39.33      4.28 o
  -5  -3  12       20.39       21.43      2.53 o
  -4  -3  12        1.67        2.68      1.22 o
  -3  -3  12        0.06       -0.44      1.20 o
  -2  -3  12        0.03       -0.38      0.74 o
  -1  -3  12        6.00        5.70      0.98 o
   0  -3  12        8.12        7.11      1.00 o
   1  -3  12        0.04       -0.45      1.30 o
   2  -3  12        1.53       -0.31      1.30 o
   3  -3  12        0.35       -1.58      1.58 o
   4  -3  12        3.49        2.68      2.15 o
   5  -3  12        4.57        4.67      2.43 o
  -9  -2  12        2.87       -0.58      1.65 o
  -8  -2  12        1.07        2.14      1.65 o
  -7  -2  12        1.98        0.00      1.56 o
  -6  -2  12        0.22        2.73      1.95 o
  -5  -2  12        4.55        3.12      1.56 o
  -4  -2  12        4.37        5.96      2.14 o
  -3  -2  12       75.83       74.50      3.55 o
  -2  -2  12        5.57        4.68      1.69 o
  -1  -2  12        2.73        3.89      0.91 o
   0  -2  12        2.97        2.69      0.76 o
   1  -2  12        7.01        8.17      1.13 o
   2  -2  12       26.61       27.73      5.06 o
   3  -2  12        3.39        1.88      1.58 o
   4  -2  12        5.45        4.36      2.53 o
   5  -2  12        4.76        4.58      2.33 o
   6  -2  12        0.43       -3.50      3.50 o
  -9  -1  12        0.82        1.92      2.92 o
  -8  -1  12        9.80       12.73      2.20 o
  -7  -1  12        0.28        0.39      1.38 o
  -6  -1  12       22.11       19.98      2.20 o
  -5  -1  12       14.39       10.90      1.50 o
  -4  -1  12       35.26       29.08      1.82 o
  -3  -1  12        5.43        2.47      1.87 o
  -2  -1  12       20.59       17.35      3.35 o
  -1  -1  12       27.75       23.81      1.41 o
   0  -1  12        0.09       -0.11      0.61 o
   1  -1  12        0.36        0.47      0.63 o
   2  -1  12        8.63        8.05      1.06 o
   3  -1  12       11.99       10.98      4.67 o
   4  -1  12        0.37       -0.81      1.58 o
   5  -1  12        6.34        9.95      2.33 o
   6  -1  12        2.18       -1.17      2.73 o
   7  -1  12        3.40        2.34      3.50 o
  -9   0  12        2.77       -0.21      1.77 o
  -8   0  12        0.78        1.20      1.75 o
  -7   0  12        0.04        0.00      1.38 o
  -6   0  12        0.30       -0.22      1.22 o
  -5   0  12        2.84       -0.12      0.85 o
  -4   0  12       23.37       20.29      1.38 o
  -3   0  12       94.91       93.96      3.83 o
  -2   0  12        8.95        5.31      1.59 o
  -1   0  12       17.25       19.22      1.31 o
   0   0  12       17.95       18.85      1.14 o
   1   0  12        7.75        6.81      0.81 o
   2   0  12       57.83       58.08      1.94 o
   3   0  12        0.21       -0.23      2.14 o
   4   0  12        0.16       -1.50      1.50 o
   5   0  12        0.18       -1.17      1.95 o
   6   0  12        0.52       -2.34      2.34 o
   7   0  12        0.04       -1.17      2.73 o
  -9   1  12        1.29        3.31      1.93 o
  -8   1  12        0.58       -1.56      1.56 o
  -7   1  12        0.17        1.24      0.89 o
  -6   1  12        1.97        0.76      0.66 o
  -5   1  12       18.69       14.66      1.25 o
  -4   1  12        3.55        2.31      0.58 o
  -3   1  12       91.11       89.27      2.62 o
  -2   1  12       28.78       26.71      1.37 o
  -1   1  12        0.34       -0.35      0.45 o
   0   1  12       61.95       54.96      1.71 o
   1   1  12        0.05       -0.37      0.42 o
   2   1  12       17.18       17.52      0.98 o
   3   1  12        0.26        0.29      0.67 o
   4   1  12       18.24       15.82      1.71 o
   5   1  12       17.27       16.87      2.73 o
   6   1  12        4.94        8.54      2.05 o
   7   1  12        3.35        4.28      3.12 o
   8   1  12        0.59        0.78      3.12 o
  -9   2  12        2.38        4.48      1.93 o
  -8   2  12       52.05       65.01      3.03 o
  -7   2  12        0.65        1.13      1.02 o
  -6   2  12        1.03        1.58      0.84 o
  -5   2  12        1.23        1.13      1.01 o
  -4   2  12       59.34       52.29      2.64 o
  -3   2  12      210.43      200.84      4.19 o
  -2   2  12      270.56      277.61      5.07 o
  -1   2  12       22.62       21.12      1.34 o
   0   2  12       50.92       46.90      1.81 o
   1   2  12       46.68       49.34      2.05 o
   2   2  12        3.61        2.76      0.67 o
   3   2  12        2.21        1.05      0.58 o
   4   2  12       11.35       11.37      1.14 o
   5   2  12        2.22        0.78      1.38 o
   6   2  12        4.49        4.28      2.53 o
   7   2  12        0.01       -0.58      1.65 o
   8   2  12        0.47       -1.93      1.93 o
   9   2  12        0.58       -2.73      2.73 o
  -8   3  12        0.51        0.14      1.50 o
  -7   3  12        2.18        1.95      1.08 o
  -6   3  12        7.62        8.80      1.26 o
  -5   3  12       30.70       25.89      1.97 o
  -4   3  12       18.85       14.66      1.04 o
  -3   3  12        0.00       -0.59      1.23 o
  -2   3  12       36.69       34.39      1.31 o
  -1   3  12        0.45       -0.34      0.45 o
   0   3  12       24.92       24.59      1.16 o
   1   3  12      118.03      125.23      2.94 o
   2   3  12        6.86        8.17      0.64 o
   3   3  12        0.04        0.17      0.49 o
   4   3  12       12.58       12.91      1.10 o
   5   3  12       56.57       68.13      3.55 o
   6   3  12       19.71       19.30      1.94 o
   7   3  12        4.27        4.75      1.49 o
   8   3  12        2.41        2.14      2.14 o
   9   3  12        0.38       -2.73      3.12 o
  -8   4  12        4.77        5.37      2.05 o
  -7   4  12       28.05       40.31      2.39 o
  -6   4  12        3.45        3.61      1.08 o
  -5   4  12        7.27        7.53      1.17 o
  -4   4  12       33.98       34.51      1.74 o
  -3   4  12       29.25       33.20      1.46 o
  -2   4  12      143.10      140.16      3.23 o
  -1   4  12       23.42       25.82      1.09 o
   0   4  12        7.80        7.62      0.64 o
   1   4  12       16.79       11.67      0.80 o
   2   4  12       25.08       17.87      1.20 o
   3   4  12        3.42        3.89      0.60 o
   4   4  12        4.40        4.41      0.79 o
   5   4  12       19.82       19.01      1.71 o
   6   4  12       26.14       25.40      2.13 o
   7   4  12        1.73        0.41      1.26 o
   8   4  12        1.58        0.31      1.41 o
   9   4  12        0.06       -1.17      2.73 o
  -8   5  12        0.01       -1.35      1.95 o
  -7   5  12       46.56       62.36      4.48 o
  -6   5  12        0.48        0.39      1.03 o
  -5   5  12        0.17       -0.16      0.80 o
  -4   5  12        1.14        1.41      0.74 o
  -3   5  12       29.40       30.39      1.37 o
  -2   5  12      418.32      405.83      7.59 o
  -1   5  12        4.85        4.53      0.70 o
   0   5  12       20.95       18.81      1.00 o
   1   5  12        9.47       11.10      0.97 o
   2   5  12       12.02       13.20      0.98 o
   3   5  12        1.65        1.50      0.57 o
   4   5  12       18.86       17.26      1.01 o
   5   5  12      100.34      102.75      3.16 o
   6   5  12       84.34       88.72      3.58 o
   7   5  12        1.10        1.12      1.26 o
   8   5  12        3.34        2.48      1.49 o
   9   5  12        1.50        2.34      1.93 o
  10   5  12        0.26       -0.56      1.87 o
  -7   6  12        1.32        2.88      1.77 o
  -6   6  12        2.58        2.34      1.95 o
  -5   6  12        0.11        0.60      1.03 o
  -4   6  12        4.92        5.61      1.08 o
  -3   6  12       13.95       12.65      1.18 o
  -2   6  12       95.15       86.23      2.43 o
  -1   6  12        2.33        3.15      0.75 o
   0   6  12        7.43        6.55      0.78 o
   1   6  12       65.97       62.76      1.98 o
   2   6  12       31.25       31.05      2.24 o
   3   6  12        1.02        0.17      0.61 o
   4   6  12       15.59       12.72      0.91 o
   5   6  12       35.16       32.33      1.60 o
   6   6  12       48.26       40.50      2.54 o
   7   6  12       44.38       37.88      2.78 o
   8   6  12        6.06        5.48      1.54 o
   9   6  12        1.90        2.31      1.77 o
  10   6  12        0.01       -0.39      1.93 o
  -6   7  12        1.27       -1.06      1.50 o
  -5   7  12        0.00        0.57      1.08 o
  -4   7  12        0.31       -0.55      0.80 o
  -3   7  12       44.46       41.93      3.61 o
  -2   7  12      120.80      116.72      2.93 o
  -1   7  12      227.29      229.50      5.49 o
   0   7  12       25.66       23.01      1.12 o
   1   7  12       74.64       62.57      1.73 o
   2   7  12        0.19       -0.50      0.50 o
   3   7  12       20.22       21.63      1.20 o
   4   7  12        1.67        1.36      0.67 o
   5   7  12        6.15        7.61      1.11 o
   6   7  12      116.18      125.63      3.69 o
   7   7  12        2.41        2.46      1.26 o
   8   7  12        2.39       -0.86      1.31 o
   9   7  12        3.34        1.83      1.77 o
  10   7  12        5.79        4.28      2.20 o
  -6   8  12        0.65       -0.58      1.65 o
  -5   8  12        0.15       -0.04      1.50 o
  -4   8  12        0.01       -0.42      0.89 o
  -3   8  12        0.56        0.55      1.05 o
  -2   8  12       11.44       10.66      1.37 o
  -1   8  12        8.00        6.61      0.94 o
   0   8  12       12.97       15.41      1.04 o
   1   8  12       94.12       90.71      2.52 o
   2   8  12        3.44        2.99      0.79 o
   3   8  12        8.55       10.21      0.99 o
   4   8  12        9.49        8.46      0.95 o
   5   8  12       15.13       14.67      1.13 o
   6   8  12        5.26        4.20      1.06 o
   7   8  12        4.55        3.23      1.41 o
   8   8  12       20.22       18.81      2.17 o
   9   8  12        0.73        1.05      1.77 o
  10   8  12        0.70       -1.17      1.87 o
  -5   9  12        4.09        3.12      1.93 o
  -4   9  12        0.00        2.34      1.65 o
  -3   9  12        1.04        1.85      1.08 o
  -2   9  12        1.07        0.71      0.89 o
  -1   9  12       44.24       40.24      3.52 o
   0   9  12        7.90        8.18      0.93 o
   1   9  12       23.69       23.54      1.46 o
   2   9  12        7.37        9.42      1.05 o
   3   9  12       45.18       42.39      2.70 o
   4   9  12       30.77       36.19      1.95 o
   5   9  12       18.45       19.02      1.25 o
   6   9  12       20.10       18.49      1.83 o
   7   9  12        1.22        0.09      1.19 o
   8   9  12        0.44        1.03      1.68 o
   9   9  12        8.38        7.40      2.20 o
  10   9  12        2.36       -1.56      2.73 o
  -4  10  12        1.57        0.87      1.77 o
  -3  10  12       15.98       14.99      2.33 o
  -2  10  12        0.71        2.44      1.50 o
  -1  10  12        2.60        4.58      1.26 o
   0  10  12        3.49        6.18      1.30 o
   1  10  12       52.33       51.67      2.13 o
   2  10  12        2.98        2.27      0.81 o
   3  10  12        9.64        8.09      1.05 o
   4  10  12       13.68       12.90      1.21 o
   5  10  12        2.70        1.51      0.94 o
   6  10  12        0.16       -0.85      0.91 o
   7  10  12        3.97        6.12      1.37 o
   8  10  12        0.43        0.46      1.50 o
   9  10  12       15.42       22.18      3.89 o
  10  10  12        0.71        0.00      1.93 o
  -3  11  12        1.50        3.12      2.53 o
  -2  11  12        0.64        1.95      2.14 o
  -1  11  12        3.66        5.63      1.77 o
   0  11  12        5.28        6.07      1.58 o
   1  11  12       28.25       23.42      2.00 o
   2  11  12        9.27        8.74      1.79 o
   3  11  12        6.76        9.16      1.49 o
   4  11  12        2.95        4.23      1.26 o
   5  11  12        4.51        5.08      1.41 o
   6  11  12       21.73       22.52      2.52 o
   7  11  12        0.65        0.21      1.50 o
   8  11  12        0.26        0.00      2.34 o
   9  11  12        2.04        8.96      3.50 o
  -2  12  12        7.43       14.80      3.50 o
  -1  12  12        0.13        1.17      2.34 o
   0  12  12        0.00       -1.17      2.34 o
   1  12  12        1.18       -0.39      1.50 o
   2  12  12        0.92        3.65      1.31 o
   3  12  12        0.23       -1.03      1.03 o
   4  12  12        1.10        2.34      1.38 o
   5  12  12        0.19        1.10      1.39 o
   6  12  12        1.40        0.90      1.77 o
   7  12  12        7.34        0.00      2.73 o
   8  12  12        0.52        1.17      2.73 o
   9  12  12       12.77       13.63      3.89 o
   0  13  12        3.19        4.67      3.12 o
   1  13  12        9.00        9.13      2.43 o
   2  13  12        2.12       -0.58      1.65 o
   3  13  12        0.27        0.99      1.77 o
   4  13  12        2.79        4.01      1.95 o
   5  13  12        6.35        9.00      2.53 o
   6  13  12        6.25       13.98      2.43 o
   7  13  12       12.32       14.73      2.71 o
   8  13  12        0.03        1.17      2.73 o
   2  14  12        0.34        4.00      2.05 o
   3  14  12        0.02       -1.93      1.93 o
   4  14  12        1.42        3.22      2.05 o
   5  14  12        2.77        2.47      2.05 o
   6  14  12        2.57        4.67      2.20 o
   7  14  12        0.16        1.95      2.73 o
  -5  -7  13        0.03       -0.60      2.34 o
  -4  -7  13        0.05        2.88      1.95 o
  -3  -7  13        1.01        1.06      1.95 o
  -2  -7  13        1.90        3.12      2.34 o
  -7  -6  13        0.15        0.66      1.77 o
  -6  -6  13        1.88        1.14      2.14 o
  -5  -6  13        4.56        3.00      1.77 o
  -4  -6  13        4.62        4.93      1.54 o
  -3  -6  13        0.14       -1.03      1.50 o
  -2  -6  13        0.78        0.19      1.58 o
  -1  -6  13        6.81        4.56      1.95 o
   0  -6  13        0.59        1.95      3.89 o
  -8  -5  13        3.73       -1.17      2.73 o
  -7  -5  13        6.64        3.12      2.73 o
  -6  -5  13       19.66       22.31      2.75 o
  -5  -5  13        0.73        0.81      1.50 o
  -4  -5  13       12.53       20.29      2.61 o
  -3  -5  13        4.06        3.95      1.77 o
  -2  -5  13        0.02       -0.22      1.13 o
  -1  -5  13        8.33        6.12      1.87 o
   0  -5  13        5.71        0.78      3.12 o
   1  -5  13        0.00       -0.78      3.12 o
   2  -5  13        1.30        1.56      3.89 o
  -8  -4  13        6.26        4.67      2.73 o
  -7  -4  13        0.64        4.67      2.34 o
  -6  -4  13        5.53        5.06      2.73 o
  -5  -4  13        0.32       -1.95      1.95 o
  -4  -4  13        0.02        0.22      1.56 o
  -3  -4  13        4.93        4.61      1.77 o
  -2  -4  13        1.62        2.67      1.77 o
  -1  -4  13        8.40        6.52      1.49 o
   0  -4  13        1.33        3.15      1.58 o
   1  -4  13        3.43       -0.39      2.73 o
   2  -4  13        0.21        1.56      3.50 o
   3  -4  13        3.31        3.50      3.50 o
  -9  -3  13        0.43        0.00      2.73 o
  -8  -3  13        9.36        8.18      3.12 o
  -7  -3  13        0.89        1.56      2.34 o
  -6  -3  13        0.72        0.78      2.34 o
  -5  -3  13       16.43       14.28      1.87 o
  -4  -3  13        1.14       -0.68      1.00 o
  -3  -3  13        3.42        3.95      1.08 o
  -2  -3  13       12.53       12.20      1.37 o
  -1  -3  13        1.77        1.34      0.92 o
   0  -3  13        5.63        7.25      1.17 o
   1  -3  13        2.84        1.20      1.56 o
   2  -3  13        0.28       -0.39      1.75 o
   3  -3  13        1.07       -0.51      1.65 o
   4  -3  13        0.01       -1.94      1.94 o
  -9  -2  13        0.24       -1.38      2.73 o
  -8  -2  13        4.95        8.96      3.12 o
  -7  -2  13        5.68        6.23      2.73 o
  -6  -2  13       13.52       15.97      3.12 o
  -5  -2  13        0.34       -0.93      0.93 o
  -4  -2  13        0.85        1.75      2.34 o
  -3  -2  13       34.49       35.09      2.34 o
  -2  -2  13        2.23        5.75      1.67 o
  -1  -2  13       42.53       46.25      2.05 o
   0  -2  13        1.09        0.88      0.89 o
   1  -2  13        4.92        2.63      1.12 o
   2  -2  13        8.36        7.18      1.87 o
   3  -2  13       15.47       14.41      2.23 o
   4  -2  13        2.26        4.45      2.15 o
   5  -2  13       10.24        7.91      2.92 o
  -9  -1  13        0.08       -0.84      1.77 o
  -8  -1  13        0.81        1.77      2.34 o
  -7  -1  13        0.66        0.78      1.65 o
  -6  -1  13        1.61        3.12      1.95 o
  -5  -1  13       12.01       14.15      1.77 o
  -4  -1  13       17.85       17.23      1.77 o
  -3  -1  13       31.41       32.15      2.33 o
  -2  -1  13      215.09      209.10      8.18 o
  -1  -1  13       46.94       43.19      1.93 o
   0  -1  13        2.89        4.31      0.94 o
   1  -1  13        0.02        0.35      0.90 o
   2  -1  13       10.06       11.74      1.77 o
   3  -1  13        1.48        0.28      1.35 o
   4  -1  13        0.19       -1.14      1.58 o
   5  -1  13        0.89        3.38      2.53 o
   6  -1  13        0.06        2.73      3.12 o
  -9   0  13       37.29       61.66      6.82 o
  -8   0  13        0.02        0.00      1.65 o
  -7   0  13        2.44        2.53      1.75 o
  -6   0  13        0.83        0.58      2.14 o
  -5   0  13        0.00       -0.89      0.89 o
  -4   0  13        0.05       -0.97      1.00 o
  -3   0  13       86.80       88.23      3.31 o
  -2   0  13      133.27      135.00      6.85 o
  -1   0  13        0.69        0.52      0.90 o
   0   0  13      105.80       98.32      5.73 o
   1   0  13        0.39        0.87      0.71 o
   2   0  13        4.71        3.19      0.94 o
   3   0  13       10.69        9.03      1.77 o
   4   0  13        2.11        0.66      1.77 o
   5   0  13        1.09       -2.34      2.34 o
   6   0  13        5.07        2.73      3.12 o
   7   0  13        1.78       -0.78      3.50 o
  -9   1  13        6.13        7.42      2.33 o
  -8   1  13        0.24       -1.10      3.50 o
  -7   1  13        0.84       -0.58      1.38 o
  -6   1  13        9.52       10.32      1.93 o
  -5   1  13        3.89        3.86      1.50 o
  -4   1  13       23.24       19.60      2.42 o
  -3   1  13       18.26       19.27      2.25 o
  -2   1  13      245.32      249.61      6.85 o
  -1   1  13       16.55       16.45      3.33 o
   0   1  13      112.24      115.50      3.37 o
   1   1  13        1.76        1.51      0.69 o
   2   1  13        7.19        5.91      0.85 o
   3   1  13        5.95        5.27      1.50 o
   4   1  13        0.09       -1.30      1.30 o
   5   1  13        5.04        8.18      2.73 o
   6   1  13       19.59       21.81      3.89 o
   7   1  13        0.06        0.78      2.73 o
  -8   2  13       22.65       31.18      4.48 o
  -7   2  13        0.01       -0.07      0.89 o
  -6   2  13        1.93        0.96      0.89 o
  -5   2  13        0.11        0.49      0.76 o
  -4   2  13       43.11       38.33      1.80 o
  -3   2  13       73.01       76.88      2.20 o
  -2   2  13      323.34      320.66      6.75 o
  -1   2  13        5.51        3.72      0.79 o
   0   2  13       13.45       12.04      1.69 o
   1   2  13       30.32       27.38      1.14 o
   2   2  13        5.08        4.91      0.70 o
   3   2  13        9.35        8.40      0.93 o
   4   2  13        0.11       -0.78      1.10 o
   5   2  13        4.68        3.26      1.50 o
   6   2  13        2.63        1.78      2.14 o
   7   2  13        0.07       -1.50      1.77 o
   8   2  13        0.63       -1.95      2.73 o
  -8   3  13        3.91        3.35      1.77 o
  -7   3  13       47.00       59.58      4.96 o
  -6   3  13        0.03        0.06      0.93 o
  -5   3  13        0.03       -0.66      0.66 o
  -4   3  13        0.22       -0.27      0.53 o
  -3   3  13      163.65      155.24      3.54 o
  -2   3  13        5.10        4.55      0.72 o
  -1   3  13       27.25       27.61      1.22 o
   0   3  13        1.79        1.07      0.68 o
   1   3  13       11.92       10.74      0.93 o
   2   3  13        0.02        0.39      0.46 o
   3   3  13        5.05        4.03      0.67 o
   4   3  13        0.16       -0.80      0.80 o
   5   3  13       27.85       27.95      1.94 o
   6   3  13       80.18       81.86      4.10 o
   7   3  13        0.04       -0.97      1.65 o
   8   3  13        0.17       -0.97      1.93 o
  -8   4  13        0.14        1.80      1.77 o
  -7   4  13        6.00        7.43      1.41 o
  -6   4  13        2.28        3.18      1.08 o
  -5   4  13        3.26        2.75      1.00 o
  -4   4  13        9.52       11.71      1.37 o
  -3   4  13        7.17        6.98      0.88 o
  -2   4  13      128.31      126.85      3.08 o
  -1   4  13        1.31        0.34      0.63 o
   0   4  13        1.21        0.50      0.73 o
   1   4  13       38.32       33.91      1.54 o
   2   4  13       23.06       21.87      1.04 o
   3   4  13        0.75        0.19      0.52 o
   4   4  13        7.32        4.33      1.01 o
   5   4  13        0.25        0.90      1.03 o
   6   4  13        0.91        2.56      1.80 o
   7   4  13        1.24        1.08      1.54 o
   8   4  13        0.49       -1.35      1.35 o
   9   4  13        0.39       -2.73      2.73 o
  -7   5  13       19.49       24.71      2.88 o
  -6   5  13        0.21        0.12      1.03 o
  -5   5  13        0.02       -0.35      0.84 o
  -4   5  13        2.85        2.58      0.89 o
  -3   5  13        0.54        0.65      0.79 o
  -2   5  13        7.47        6.19      0.85 o
  -1   5  13       12.01       11.31      0.92 o
   0   5  13        4.61        2.95      0.68 o
   1   5  13       37.42       32.04      2.37 o
   2   5  13        4.33        2.33      0.67 o
   3   5  13       14.08       12.67      0.92 o
   4   5  13        0.26       -0.58      0.58 o
   5   5  13        2.06        2.34      0.97 o
   6   5  13      197.05      204.25     14.41 o
   7   5  13        7.79        3.40      1.49 o
   8   5  13        1.38       -0.14      1.23 o
   9   5  13        0.35       -1.17      2.53 o
  -7   6  13        1.87        1.65      1.77 o
  -6   6  13        1.09        1.56      1.65 o
  -5   6  13        7.76        9.10      1.71 o
  -4   6  13        1.36        1.31      0.89 o
  -3   6  13       23.18       25.78      2.40 o
  -2   6  13       95.63       94.25      2.86 o
  -1   6  13       18.21       18.10      1.04 o
   0   6  13        2.69        1.54      0.60 o
   1   6  13       82.22       80.66      2.02 o
   2   6  13        3.85        3.05      0.75 o
   3   6  13        1.65        1.12      0.65 o
   4   6  13        6.48        7.16      0.85 o
   5   6  13        1.78        2.20      0.91 o
   6   6  13        1.39        2.36      1.26 o
   7   6  13        8.77        7.40      1.64 o
   8   6  13        0.43       -0.12      1.41 o
   9   6  13        0.01        1.22      2.05 o
  -6   7  13        0.80        2.55      1.77 o
  -5   7  13        1.78        3.12      1.65 o
  -4   7  13        0.11       -0.30      1.54 o
  -3   7  13        0.12        0.87      1.03 o
  -2   7  13        3.43        2.82      0.77 o
  -1   7  13      116.79      125.87      3.13 o
   0   7  13        0.12       -0.60      0.84 o
   1   7  13       22.48       16.04      1.14 o
   2   7  13        0.20       -0.25      0.61 o
   3   7  13       37.82       41.05      2.13 o
   4   7  13       28.32       30.64      1.64 o
   5   7  13        8.96        8.51      1.14 o
   6   7  13      116.41      110.98      5.42 o
   7   7  13        1.37        2.12      1.26 o
   8   7  13        2.07        2.31      1.83 o
   9   7  13        6.94        3.50      1.93 o
  10   7  13        2.46       -1.17      3.12 o
  -5   8  13        8.19       11.90      2.33 o
  -4   8  13        9.57       15.19      2.33 o
  -3   8  13       14.27       14.42      1.64 o
  -2   8  13       12.31       14.80      1.54 o
  -1   8  13       22.85       21.34      1.34 o
   0   8  13        5.23        3.61      0.79 o
   1   8  13       91.79       88.20      2.72 o
   2   8  13        2.27        0.53      0.74 o
   3   8  13       10.26        9.80      1.03 o
   4   8  13        8.74        6.49      0.95 o
   5   8  13        0.02        0.36      0.75 o
   6   8  13        6.31        7.19      1.18 o
   7   8  13        2.93        1.05      1.19 o
   8   8  13       10.98        8.53      1.77 o
   9   8  13        8.09       10.85      2.53 o
  10   8  13        2.21       -0.39      2.05 o
  -5   9  13        0.83       -2.34      2.34 o
  -4   9  13        7.61        7.97      2.05 o
  -3   9  13        0.37        1.75      1.65 o
  -2   9  13        1.65        2.14      1.08 o
  -1   9  13       14.31       11.76      1.18 o
   0   9  13       10.21       10.83      1.14 o
   1   9  13       72.26       68.21      2.45 o
   2   9  13        7.21        6.56      1.00 o
   3   9  13        6.93        7.28      1.05 o
   4   9  13        1.03        0.58      0.77 o
   5   9  13        3.38        0.80      0.89 o
   6   9  13        8.47        7.88      1.46 o
   7   9  13        5.21        5.64      1.97 o
   8   9  13        0.29        0.21      1.95 o
   9   9  13        0.88        0.90      1.77 o
  10   9  13        1.72        0.00      2.73 o
  -4  10  13        5.42        9.17      4.48 o
  -3  10  13        4.77       10.19      2.34 o
  -2  10  13        0.10        0.39      1.38 o
  -1  10  13        5.10        4.72      1.19 o
   0  10  13        0.81        0.04      0.77 o
   1  10  13        0.01       -0.10      0.71 o
   2  10  13        8.09        9.29      1.17 o
   3  10  13       11.10       10.64      1.17 o
   4  10  13        3.58        4.05      1.34 o
   5  10  13        1.11        0.65      1.29 o
   6  10  13        4.09        5.18      1.31 o
   7  10  13        1.93        2.58      1.26 o
   8  10  13        0.12        0.29      1.75 o
   9  10  13       12.10       16.09      2.61 o
  -2  11  13        0.09        1.23      1.77 o
  -1  11  13        0.77        1.56      2.34 o
   0  11  13        5.19        5.06      1.87 o
   1  11  13       15.27       15.76      1.82 o
   2  11  13        0.06        1.56      1.13 o
   3  11  13        0.06       -0.10      1.45 o
   4  11  13        0.24       -0.35      1.08 o
   5  11  13        0.73        2.00      1.26 o
   6  11  13        4.08        4.82      1.54 o
   7  11  13        3.84        4.67      2.34 o
   8  11  13        0.09       -0.78      2.34 o
   9  11  13        0.00        3.50      2.73 o
  -1  12  13        1.94        3.50      2.73 o
   0  12  13        0.56        0.78      1.77 o
   1  12  13        1.11        0.97      1.65 o
   2  12  13        0.08        0.60      1.77 o
   3  12  13        0.08       -1.35      1.95 o
   4  12  13        0.07       -0.58      1.65 o
   5  12  13        3.31        4.76      1.77 o
   6  12  13        0.18        1.32      1.77 o
   7  12  13        3.70        1.95      2.73 o
   8  12  13        0.33        0.39      2.73 o
   0  13  13        3.39        3.50      2.73 o
   1  13  13        3.75        3.50      3.12 o
   2  13  13        0.18        1.71      3.12 o
   3  13  13        0.61       -1.65      1.65 o
   4  13  13        5.10        7.15      2.05 o
   5  13  13        1.55        5.06      3.12 o
   6  13  13        0.23        0.06      1.87 o
   7  13  13        1.04        2.73      3.12 o
   3  14  13        0.37        1.95      1.93 o
   4  14  13        0.00       -1.36      1.93 o
   5  14  13        3.34        4.97      2.33 o
   6  14  13        0.02       -1.56      2.34 o
  -5  -6  14        0.40        2.26      1.41 o
  -4  -6  14        0.00       -1.31      1.31 o
  -3  -6  14        0.09        0.75      1.58 o
  -2  -6  14        0.53        0.00      1.87 o
  -7  -5  14        2.23        1.17      2.73 o
  -6  -5  14        2.63        3.31      1.93 o
  -5  -5  14        8.28       10.53      2.20 o
  -4  -5  14        6.57       10.35      2.20 o
  -3  -5  14        0.19       -1.65      1.65 o
  -2  -5  14        0.01       -1.93      1.93 o
  -1  -5  14        0.12       -1.14      1.65 o
   0  -5  14        0.15       -2.73      2.73 o
   1  -5  14        4.22        0.39      3.89 o
  -7  -4  14       28.35       44.78      5.06 o
  -6  -4  14        0.04       -1.95      2.34 o
  -5  -4  14        0.20        1.45      1.50 o
  -4  -4  14        0.24       -0.21      2.34 o
  -3  -4  14        0.00       -0.32      1.95 o
  -2  -4  14        0.10       -1.17      1.50 o
  -1  -4  14        2.50        1.81      1.31 o
   0  -4  14        0.10       -2.73      2.73 o
   1  -4  14        2.22       -2.34      3.12 o
   2  -4  14        9.74        7.79      4.28 o
  -8  -3  14        1.39       -0.39      2.73 o
  -7  -3  14        4.06        4.67      2.73 o
  -6  -3  14       15.51       22.20      3.89 o
  -5  -3  14       12.05       12.89      1.95 o
  -4  -3  14        0.02       -0.11      0.89 o
  -3  -3  14        1.07        1.97      1.08 o
  -2  -3  14       62.88       59.16      3.04 o
  -1  -3  14        0.13       -0.52      1.08 o
   0  -3  14        1.36        0.88      1.11 o
   1  -3  14        0.13       -1.56      1.56 o
   2  -3  14        7.98        7.79      2.00 o
   3  -3  14        1.86       -1.28      1.70 o
  -8  -2  14        0.18        3.12      2.73 o
  -7  -2  14        1.00       -1.95      1.95 o
  -6  -2  14       11.12       15.97      3.12 o
  -5  -2  14        2.42        0.35      1.22 o
  -4  -2  14        2.35        2.51      1.56 o
  -3  -2  14       10.55       11.78      1.58 o
  -2  -2  14       46.48       48.25      2.45 o
  -1  -2  14       32.58       31.75      2.05 o
   0  -2  14        0.05       -0.89      0.89 o
   1  -2  14        1.91        1.31      1.95 o
   2  -2  14        3.43        0.99      1.35 o
   3  -2  14        0.71       -0.51      1.65 o
   4  -2  14        0.82       -1.31      1.70 o
   5  -2  14        0.68       -2.73      2.73 o
  -8  -1  14        0.15        0.63      1.77 o
  -7  -1  14        0.70        2.73      2.73 o
  -6  -1  14        3.86        4.28      2.34 o
  -5  -1  14        2.59        5.10      1.50 o
  -4  -1  14        0.03       -0.78      1.56 o
  -3  -1  14        0.16        0.63      1.00 o
  -2  -1  14      199.74      203.89      6.87 o
  -1  -1  14      153.94      164.62      5.00 o
   0  -1  14        5.42        5.25      1.29 o
   1  -1  14        0.00       -0.77      0.77 o
   2  -1  14        2.00       -0.08      1.56 o
   3  -1  14        0.04        0.00      1.35 o
   4  -1  14        0.01       -1.65      1.65 o
   5  -1  14        0.00       -1.56      2.73 o
  -8   0  14        8.61       18.11      2.75 o
  -7   0  14        0.01       -1.06      1.50 o
  -6   0  14        0.96        0.78      1.38 o
  -5   0  14        0.67        0.73      1.00 o
  -4   0  14        1.73        1.56      1.22 o
  -3   0  14       21.77       20.19      2.05 o
  -2   0  14      195.94      217.93      7.30 o
  -1   0  14       10.83       12.08      1.31 o
   0   0  14        8.40        6.67      1.78 o
   1   0  14        0.09       -0.79      0.79 o
   2   0  14        0.83        1.09      1.30 o
   3   0  14        9.34        7.34      1.87 o
   4   0  14        0.06       -1.58      1.58 o
   5   0  14        0.00       -2.34      2.34 o
   6   0  14        0.19       -0.78      3.12 o
  -8   1  14        6.17        5.45      2.05 o
  -7   1  14       12.08       12.16      2.33 o
  -6   1  14        0.25        2.44      1.50 o
  -5   1  14        0.01       -0.38      0.84 o
  -4   1  14       14.27       12.54      1.49 o
  -3   1  14        4.42        5.30      1.30 o
  -2   1  14      101.19      113.28      5.45 o
  -1   1  14       45.30       47.43      2.28 o
   0   1  14       69.51       73.78      2.54 o
   1   1  14       21.25       23.24      1.69 o
   2   1  14        0.06       -0.90      0.90 o
   3   1  14        0.34       -0.97      2.53 o
   4   1  14        4.46        3.12      2.34 o
   5   1  14       10.94       13.63      3.12 o
   6   1  14       26.91       29.21      4.28 o
   7   1  14        0.37        2.73      3.12 o
  -8   2  14       14.97       23.38      2.88 o
  -7   2  14        2.27        1.17      1.65 o
  -6   2  14        0.05        0.97      1.38 o
  -5   2  14        6.37        6.68      1.65 o
  -4   2  14       38.07       43.73      2.29 o
  -3   2  14        4.25        4.35      1.08 o
  -2   2  14      192.93      192.66      6.47 o
  -1   2  14        9.97       10.97      1.00 o
   0   2  14        2.43        2.25      0.68 o
   1   2  14        4.39        4.41      0.83 o
   2   2  14        0.00       -0.15      0.71 o
   3   2  14        1.81        1.26      1.03 o
   4   2  14       12.94       15.97      2.73 o
   5   2  14        2.90        3.89      2.34 o
   6   2  14        0.86        1.56      2.34 o
   7   2  14        0.13        0.39      2.73 o
  -8   3  14        0.55       -0.97      1.65 o
  -7   3  14       22.91       34.51      2.40 o
  -6   3  14        8.63        9.49      1.37 o
  -5   3  14        0.35        0.07      0.89 o
  -4   3  14       38.52       34.84      1.72 o
  -3   3  14       19.69       18.90      2.31 o
  -2   3  14       40.57       39.20      1.74 o
  -1   3  14        9.37        9.61      0.98 o
   0   3  14        3.26        2.58      0.90 o
   1   3  14       14.08       14.79      1.14 o
   2   3  14       13.09       14.51      1.03 o
   3   3  14        0.21        0.24      0.79 o
   4   3  14        1.28        1.17      1.10 o
   5   3  14       32.12       32.59      5.65 o
   6   3  14       70.15       65.11     11.29 o
   7   3  14        9.61        4.98      2.05 o
   8   3  14        0.03        0.78      3.50 o
  -7   4  14        6.72        6.46      2.05 o
  -6   4  14        6.73       10.51      1.41 o
  -5   4  14       16.63       20.22      1.70 o
  -4   4  14        2.21        3.02      0.79 o
  -3   4  14        0.12       -0.13      0.57 o
  -2   4  14      185.01      180.00      4.37 o
  -1   4  14       21.97       20.10      1.50 o
   0   4  14       13.19       15.53      1.14 o
   1   4  14       14.09       11.48      1.06 o
   2   4  14        1.49        2.88      1.12 o
   3   4  14       30.10       32.24      1.95 o
   4   4  14        6.92        5.67      1.26 o
   5   4  14        2.07        3.19      1.50 o
   6   4  14        0.26        2.94      2.34 o
   7   4  14       12.72       10.85      2.56 o
   8   4  14        0.18       -1.17      2.73 o
  -7   5  14        3.22        4.91      2.34 o
  -6   5  14        3.28        3.92      1.28 o
  -5   5  14        1.04        1.55      1.08 o
  -4   5  14        3.26        3.89      0.95 o
  -3   5  14        6.49        5.95      0.94 o
  -2   5  14        0.56        0.73      0.57 o
  -1   5  14      112.79      116.77      3.60 o
   0   5  14        5.05        4.53      0.79 o
   1   5  14       99.75      103.44      3.01 o
   2   5  14        0.23       -0.36      0.62 o
   3   5  14       31.30       33.78      2.75 o
   4   5  14        3.13        3.71      0.91 o
   5   5  14        0.31       -0.90      0.90 o
   6   5  14       63.74       65.72      4.84 o
   7   5  14        0.67        0.39      1.35 o
   8   5  14        2.96        3.30      2.73 o
   9   5  14        0.06       -1.77      1.77 o
  -6   6  14        0.06       -1.36      1.38 o
  -5   6  14       20.55       27.56      4.11 o
  -4   6  14        0.55        0.19      0.84 o
  -3   6  14       24.61       28.03      1.74 o
  -2   6  14       21.72       23.62      2.02 o
  -1   6  14       68.08       62.01      3.37 o
   0   6  14       10.20       10.10      1.69 o
   1   6  14       12.08       10.27      0.95 o
   2   6  14       47.67       45.59      1.73 o
   3   6  14        1.29        1.92      0.67 o
   4   6  14        1.36        1.41      0.86 o
   5   6  14        4.03        2.22      0.91 o
   6   6  14       22.34       19.79      1.94 o
   7   6  14        0.89       -0.05      1.39 o
   8   6  14       15.44       14.77      2.61 o
   9   6  14        1.07       -0.36      1.77 o
  -6   7  14        3.80        4.87      1.93 o
  -5   7  14        0.23       -1.38      1.38 o
  -4   7  14        0.36       -0.71      0.89 o
  -3   7  14        5.00        5.63      1.13 o
  -2   7  14       13.56       12.13      1.18 o
  -1   7  14        3.81        3.63      0.86 o
   0   7  14       76.82       85.37      2.70 o
   1   7  14       11.74        8.05      1.06 o
   2   7  14       11.92       10.30      0.95 o
   3   7  14       13.49       13.94      1.11 o
   4   7  14        0.04       -0.08      0.70 o
   5   7  14        0.74        0.74      0.86 o
   6   7  14       11.54       10.62      1.60 o
   7   7  14        1.25        0.13      1.35 o
   8   7  14        0.00       -0.19      3.31 o
   9   7  14        1.07        0.78      2.34 o
  -5   8  14        0.01        0.78      1.65 o
  -4   8  14        0.02       -0.19      1.38 o
  -3   8  14        6.12        6.40      1.31 o
  -2   8  14        2.24        1.81      0.77 o
  -1   8  14       19.66       20.56      1.32 o
   0   8  14       17.51       18.88      1.38 o
   1   8  14        0.25        1.27      0.77 o
   2   8  14        7.14        6.29      0.94 o
   3   8  14        5.43        4.28      0.89 o
   4   8  14        0.01       -0.25      0.66 o
   5   8  14        0.28        0.99      1.03 o
   6   8  14       10.96        7.32      1.49 o
   7   8  14        0.34        0.55      1.19 o
   8   8  14        1.27        1.83      1.77 o
   9   8  14        0.19       -1.36      1.65 o
  -4   9  14        0.57       -1.17      1.65 o
  -3   9  14        4.25        5.33      1.77 o
  -2   9  14        0.11        0.18      1.03 o
  -1   9  14       13.92       16.27      1.26 o
   0   9  14        0.00       -0.68      0.68 o
   1   9  14       36.32       38.35      1.86 o
   2   9  14       61.49       60.98      2.37 o
   3   9  14        0.90        0.57      0.79 o
   4   9  14        9.70        9.07      1.14 o
   5   9  14        7.07        6.27      1.41 o
   6   9  14        0.94       -0.73      1.00 o
   7   9  14        0.65       -0.37      1.26 o
   8   9  14        0.14       -0.19      1.75 o
   9   9  14        0.13       -1.65      1.65 o
  -3  10  14       17.92       25.10      3.50 o
  -2  10  14        0.98        3.70      1.75 o
  -1  10  14        3.84        4.34      1.77 o
   0  10  14        0.35        0.36      0.77 o
   1  10  14        0.84        0.95      0.89 o
   2  10  14        0.15        2.06      0.92 o
   3  10  14        0.70        0.61      0.86 o
   4  10  14        0.02       -0.26      0.77 o
   5  10  14        1.32        0.30      0.89 o
   6  10  14        7.64        5.76      1.26 o
   7  10  14        1.73        0.57      1.50 o
   8  10  14        0.01       -1.38      1.38 o
   9  10  14        0.83        2.11      1.87 o
  -2  11  14       10.29       10.90      2.20 o
  -1  11  14        0.01       -1.49      1.50 o
   0  11  14        0.61       -0.99      1.50 o
   1  11  14        1.11        1.45      1.13 o
   2  11  14       34.55       36.07      1.93 o
   3  11  14        0.12       -0.54      0.72 o
   4  11  14        0.40        0.29      1.11 o
   5  11  14        8.80       11.42      1.64 o
   6  11  14        0.50        0.78      2.34 o
   7  11  14        1.76        2.34      2.73 o
   8  11  14        0.94       -0.78      2.34 o
  -1  12  14        4.56        3.82      2.05 o
   0  12  14        0.47        1.59      1.77 o
   1  12  14        0.96        1.92      2.14 o
   2  12  14        2.22        2.31      1.77 o
   3  12  14        0.94        1.74      1.77 o
   4  12  14        0.13        0.15      2.73 o
   5  12  14        1.53        0.81      1.77 o
   6  12  14        7.44        8.91      2.05 o
   7  12  14        1.85       -0.78      2.34 o
   8  12  14        2.51        1.95      3.12 o
   1  13  14        2.38        3.61      2.05 o
   2  13  14        0.84        1.84      2.05 o
   3  13  14        0.96        0.75      2.14 o
   4  13  14        1.76        4.87      2.15 o
   5  13  14        2.47        5.77      2.15 o
   6  13  14        3.20        3.97      2.05 o
   7  13  14        0.11       -1.95      2.73 o
  -5  -5  15       11.30       10.33      2.48 o
  -4  -5  15        0.00       -0.58      1.65 o
  -3  -5  15        1.28       -0.18      1.37 o
  -2  -5  15        0.14       -0.09      1.77 o
  -6  -4  15        0.12       -2.34      2.34 o
  -5  -4  15        0.43        1.95      1.65 o
  -4  -4  15        1.23        2.52      2.73 o
  -3  -4  15        6.03        5.89      2.14 o
  -2  -4  15       15.05       14.37      2.43 o
  -1  -4  15        0.04       -0.64      1.80 o
   0  -4  15        0.80       -1.56      3.12 o
   1  -4  15        0.93       -0.39      3.50 o
  -7  -3  15        0.26        1.56      2.34 o
  -6  -3  15        8.48       16.36      3.50 o
  -5  -3  15        7.69        7.11      1.58 o
  -4  -3  15        1.18        0.83      1.13 o
  -3  -3  15        0.24        0.39      1.13 o
  -2  -3  15        2.04        3.84      1.55 o
  -1  -3  15        4.08        5.89      1.41 o
   0  -3  15        5.23        6.26      1.70 o
   1  -3  15        2.88        0.65      1.39 o
   2  -3  15        0.01       -2.21      2.73 o
  -7  -2  15        2.49        4.67      3.12 o
  -6  -2  15        1.29        3.12      2.73 o
  -5  -2  15        0.30       -0.39      1.30 o
  -4  -2  15        0.91       -0.43      1.22 o
  -3  -2  15        1.04        0.74      1.92 o
  -2  -2  15       91.16       94.93      3.72 o
  -1  -2  15        1.96        2.61      1.13 o
   0  -2  15        0.04       -1.24      1.24 o
   1  -2  15        1.01        0.60      1.35 o
   2  -2  15        0.61       -0.52      1.58 o
   3  -2  15        1.92       -0.33      1.70 o
   4  -2  15        0.46       -2.34      2.34 o
  -7  -1  15        0.02       -2.34      2.34 o
  -6  -1  15        0.00        0.78      2.34 o
  -5  -1  15        0.33        2.57      1.75 o
  -4  -1  15        0.97        1.38      1.22 o
  -3  -1  15       12.81        9.10      1.58 o
  -2  -1  15       10.67       11.30      1.54 o
  -1  -1  15        0.00        0.90      1.03 o
   0  -1  15        2.50        1.44      1.35 o
   1  -1  15        0.00       -1.04      1.04 o
   2  -1  15        0.23       -1.35      1.35 o
   3  -1  15        0.24       -0.88      2.92 o
   4  -1  15        0.12       -1.39      1.39 o
   5  -1  15        0.96       -0.39      2.73 o
  -8   0  15        0.17       -1.68      1.77 o
  -7   0  15        1.48        0.39      1.65 o
  -6   0  15        0.33       -1.17      1.95 o
  -5   0  15        0.19        0.13      1.22 o
  -4   0  15        1.07        1.25      1.22 o
  -3   0  15        0.06        0.49      1.00 o
  -2   0  15      151.20      167.50      6.06 o
  -1   0  15        2.78        3.83      1.91 o
   0   0  15        1.24        1.61      1.27 o
   1   0  15        3.80        3.40      1.11 o
   2   0  15        0.19        0.50      1.75 o
   3   0  15        0.36       -1.56      1.56 o
   4   0  15        0.04       -1.95      1.95 o
   5   0  15        0.14       -0.39      2.34 o
  -7   1  15       11.34       12.66      2.61 o
  -6   1  15       12.06       18.36      2.48 o
  -5   1  15        0.52        0.79      1.08 o
  -4   1  15        7.36        5.94      1.58 o
  -3   1  15        5.56        6.23      1.50 o
  -2   1  15        0.32        0.68      1.00 o
  -1   1  15        8.58       10.74      1.65 o
   0   1  15       33.32       36.56      2.09 o
   1   1  15       13.38       11.70      2.02 o
   2   1  15        0.45       -0.99      1.34 o
   3   1  15        0.62       -1.30      1.30 o
   4   1  15        0.07       -0.39      1.95 o
   5   1  15        9.46        4.28      2.73 o
   6   1  15       16.28       13.24      3.89 o
  -7   2  15       23.90       19.12      2.61 o
  -6   2  15        0.56        0.58      1.65 o
  -5   2  15        5.59        7.55      1.77 o
  -4   2  15        0.55        1.59      1.03 o
  -3   2  15        2.37        1.41      1.36 o
  -2   2  15       50.64       50.24      2.88 o
  -1   2  15       41.31       42.53      2.61 o
   0   2  15        0.16        0.22      1.17 o
   1   2  15        0.04       -0.27      0.82 o
   2   2  15       10.46       10.53      1.49 o
   3   2  15        1.54       -1.17      1.56 o
   4   2  15        4.65        5.06      2.34 o
   5   2  15        2.04       -0.39      1.95 o
   6   2  15        1.20       -0.78      2.73 o
   7   2  15        0.26       -2.73      2.73 o
  -7   3  15        0.22        0.99      2.34 o
  -6   3  15        4.35        3.31      1.93 o
  -5   3  15        0.14        1.17      1.50 o
  -4   3  15       12.53       10.04      1.86 o
  -3   3  15       22.36       24.25      1.41 o
  -2   3  15        9.78        8.92      1.37 o
  -1   3  15        0.57        0.46      0.73 o
   0   3  15        4.76        2.86      0.84 o
   1   3  15        6.06        7.52      0.88 o
   2   3  15       11.52        9.70      1.05 o
   3   3  15        0.10        0.31      0.99 o
   4   3  15        2.03        1.56      1.95 o
   5   3  15        1.88        1.56      1.95 o
   6   3  15       12.91       15.97      3.50 o
   7   3  15        8.49        5.06      3.12 o
  -7   4  15        0.39        2.14      1.65 o
  -6   4  15       23.06       26.90      2.06 o
  -5   4  15        4.20        5.84      1.31 o
  -4   4  15        2.03        1.58      0.77 o
  -3   4  15       11.68       12.64      1.18 o
  -2   4  15        4.37        6.67      1.03 o
  -1   4  15        9.84       11.08      1.43 o
   0   4  15       12.26       14.21      1.42 o
   1   4  15        1.19        1.80      0.74 o
   2   4  15       37.16       37.03      3.04 o
   3   4  15        2.19        3.41      1.03 o
   4   4  15        0.76       -0.04      1.22 o
   5   4  15        0.02        1.56      1.38 o
   6   4  15        1.44        1.95      2.14 o
   7   4  15        0.02        0.24      1.77 o
   8   4  15        0.49       -1.17      2.73 o
  -6   5  15       23.15       30.24      3.03 o
  -5   5  15        2.60        3.07      1.26 o
  -4   5  15        0.58        0.41      0.84 o
  -3   5  15        4.07        4.25      1.18 o
  -2   5  15        0.52       -0.53      0.66 o
  -1   5  15        9.97        9.21      1.06 o
   0   5  15        1.24        1.65      0.76 o
   1   5  15       16.20       15.54      1.41 o
   2   5  15        0.97        1.12      0.68 o
   3   5  15        3.97        1.21      0.79 o
   4   5  15        2.05        0.72      0.96 o
   5   5  15        0.45        0.78      1.30 o
   6   5  15        4.25        2.53      1.65 o
   7   5  15        6.46        5.50      2.14 o
   8   5  15        0.15       -1.56      2.73 o
  -6   6  15        0.09        1.44      1.77 o
  -5   6  15        4.85        8.53      2.05 o
  -4   6  15        0.42        0.48      1.03 o
  -3   6  15        1.54        1.89      0.97 o
  -2   6  15        0.04       -0.66      0.66 o
  -1   6  15        0.22        0.19      0.66 o
   0   6  15        0.01        0.88      0.78 o
   1   6  15        0.43        0.47      0.80 o
   2   6  15       55.30       55.53      3.51 o
   3   6  15        0.00       -0.68      0.68 o
   4   6  15        1.71        1.11      1.21 o
   5   6  15        3.81        4.64      1.50 o
   6   6  15       11.75       12.86      2.20 o
   7   6  15        1.81       -0.92      1.62 o
   8   6  15        1.31        1.36      1.93 o
  -5   7  15        2.81        8.59      2.20 o
  -4   7  15        1.07        2.53      1.65 o
  -3   7  15        1.68        3.37      1.12 o
  -2   7  15        1.46        0.14      0.66 o
  -1   7  15       42.91       51.85      2.17 o
   0   7  15      106.19      110.34      3.21 o
   1   7  15        8.11        9.21      1.53 o
   2   7  15       35.82       35.24      2.02 o
   3   7  15        0.38        0.28      0.96 o
   4   7  15       12.39       11.55      1.49 o
   5   7  15        0.11       -0.96      0.96 o
   6   7  15        4.92        4.56      1.41 o
   7   7  15        1.83        1.04      1.35 o
   8   7  15        0.05        0.18      2.73 o
  -5   8  15        4.29        3.12      2.34 o
  -4   8  15        1.83        2.61      1.77 o
  -3   8  15        0.80        1.75      1.65 o
  -2   8  15        6.89        7.90      1.12 o
  -1   8  15        3.79        5.84      1.06 o
   0   8  15        0.26       -0.13      0.84 o
   1   8  15        7.73        8.97      1.26 o
   2   8  15        8.90        9.66      1.14 o
   3   8  15        0.18       -0.31      0.73 o
   4   8  15       10.13        8.11      1.14 o
   5   8  15        2.79        1.39      1.25 o
   6   8  15        3.67        2.02      1.26 o
   7   8  15        1.36       -0.35      1.50 o
   8   8  15        6.47        2.73      1.93 o
  -4   9  15        4.69        3.12      2.73 o
  -3   9  15        0.13       -0.96      1.95 o
  -2   9  15        0.02       -0.97      1.38 o
  -1   9  15       36.36       35.35      2.41 o
   0   9  15       54.07       53.39      3.82 o
   1   9  15       12.83       15.10      1.34 o
   2   9  15       13.90       13.97      1.90 o
   3   9  15        0.25        1.20      0.89 o
   4   9  15        3.72        2.04      0.91 o
   5   9  15        7.07        6.54      1.35 o
   6   9  15        9.82        6.51      2.60 o
   7   9  15        0.56        0.94      2.53 o
   8   9  15        1.65        0.78      1.65 o
  -3  10  15        4.10        6.80      2.05 o
  -2  10  15       12.39       16.73      4.09 o
  -1  10  15        0.64        0.58      1.65 o
   0  10  15        3.14        2.15      1.33 o
   1  10  15        1.46        1.32      0.92 o
   2  10  15       16.28       16.87      1.46 o
   3  10  15        3.58        4.77      1.09 o
   4  10  15        3.05        3.50      0.98 o
   5  10  15        6.19        6.29      1.25 o
   6  10  15        1.61        1.56      1.30 o
   7  10  15        6.36        4.67      2.53 o
   8  10  15        0.02       -1.50      1.50 o
  -2  11  15        0.11        4.67      2.73 o
  -1  11  15        0.83        1.78      1.87 o
   0  11  15        0.58        1.67      1.17 o
   1  11  15        0.23        1.14      1.17 o
   2  11  15        7.75        6.47      1.41 o
   3  11  15        3.28        4.21      1.17 o
   4  11  15        2.80        5.22      1.31 o
   5  11  15       10.49       13.95      1.58 o
   6  11  15        0.15        0.21      3.50 o
   7  11  15        3.11        1.72      1.58 o
   8  11  15        0.39       -0.78      1.58 o
   0  12  15        0.15        0.18      1.77 o
   1  12  15        0.17        3.95      2.05 o
   2  12  15        3.24        3.50      1.95 o
   3  12  15        5.94        6.72      2.05 o
   4  12  15        0.03        1.14      1.77 o
   5  12  15        2.17        4.09      2.14 o
   6  12  15        0.24        2.34      2.73 o
   7  12  15        5.28        5.84      3.12 o
   2  13  15        1.62        2.14      2.53 o
   3  13  15        0.31        1.19      2.05 o
   4  13  15        0.14        3.50      2.05 o
   5  13  15        4.10        5.76      2.05 o
   6  13  15        1.75        1.95      3.12 o
  -4  -4  16        0.48        1.38      1.77 o
  -3  -4  16        6.63        0.45      2.34 o
  -2  -4  16        3.77        1.87      2.05 o
  -6  -3  16        0.30       -2.34      2.34 o
  -5  -3  16        4.07        6.68      2.92 o
  -4  -3  16        0.52        1.17      3.50 o
  -3  -3  16        1.46        0.00      1.65 o
  -2  -3  16        8.98       10.19      1.64 o
  -1  -3  16        0.16       -1.56      2.73 o
   0  -3  16        0.22       -2.73      2.73 o
   1  -3  16        1.20       -1.56      3.50 o
  -6  -2  16        6.72       10.90      3.50 o
  -5  -2  16        5.17        6.70      1.77 o
  -4  -2  16        0.85       -0.23      1.30 o
  -3  -2  16        0.76        0.97      1.08 o
  -2  -2  16       28.41       31.24      2.23 o
  -1  -2  16        5.26        6.07      1.49 o
   0  -2  16        1.74        0.78      2.14 o
   1  -2  16        0.88       -0.23      2.14 o
   2  -2  16        1.24       -3.12      3.12 o
  -7  -1  16        0.51       -1.95      2.34 o
  -6  -1  16       11.29       22.20      3.89 o
  -5  -1  16        0.80        1.79      1.30 o
  -4  -1  16        2.99        3.29      1.50 o
  -3  -1  16        6.04        6.12      1.50 o
  -2  -1  16        0.00        1.29      1.08 o
  -1  -1  16       29.43       32.75      2.28 o
   0  -1  16       18.72       16.68      2.19 o
   1  -1  16        0.10       -1.35      1.35 o
   2  -1  16        0.85       -1.13      1.56 o
   3  -1  16        1.14       -0.75      1.70 o
   4  -1  16        0.25       -0.39      2.34 o
  -7   0  16        0.73       -0.39      2.73 o
  -6   0  16        2.74        5.84      2.73 o
  -5   0  16        0.01       -0.04      1.22 o
  -4   0  16        6.71        9.15      4.28 o
  -3   0  16        1.01        1.34      1.56 o
  -2   0  16       39.86       45.28      2.88 o
  -1   0  16       23.02       24.98      1.94 o
   0   0  16       10.25       12.98      1.96 o
   1   0  16       12.56       16.04      2.15 o
   2   0  16        2.41        3.83      1.65 o
   3   0  16        0.49       -1.01      2.14 o
   4   0  16        0.00        0.39      2.34 o
  -7   1  16        0.00        0.66      1.77 o
  -6   1  16       17.75       26.77      3.31 o
  -5   1  16        0.46        1.01      1.30 o
  -4   1  16        2.71        2.96      1.30 o
  -3   1  16        0.17       -0.61      1.22 o
  -2   1  16        5.44        5.13      1.50 o
  -1   1  16       67.09       70.07      3.55 o
   0   1  16        7.68       10.10      1.41 o
   1   1  16       10.29        7.76      1.41 o
   2   1  16        2.12        3.18      1.58 o
   3   1  16        0.23       -0.39      1.56 o
   4   1  16        1.47       -1.95      1.95 o
   5   1  16        1.03       -0.39      2.34 o
  -7   2  16       24.19       34.66      3.43 o
  -6   2  16        1.62       -0.81      2.92 o
  -5   2  16        0.24        0.78      1.13 o
  -4   2  16        5.75        5.31      1.50 o
  -3   2  16       12.21       13.79      1.77 o
  -2   2  16        3.10        4.81      1.50 o
  -1   2  16       38.36       35.87      2.48 o
   0   2  16        0.08        0.81      1.00 o
   1   2  16        0.20       -0.14      0.96 o
   2   2  16       49.42       54.62      3.27 o
   3   2  16        3.22        3.50      1.95 o
   4   2  16        0.21       -1.56      1.56 o
   5   2  16        0.02       -1.17      2.34 o
   6   2  16        0.10       -0.78      2.73 o
  -6   3  16       32.41       40.14      3.50 o
  -5   3  16        1.44        6.20      3.12 o
  -4   3  16        0.61       -0.50      0.89 o
  -3   3  16        1.10        0.39      0.89 o
  -2   3  16       16.70       15.77      1.93 o
  -1   3  16        1.24        1.00      1.22 o
   0   3  16       13.10       12.31      2.14 o
   1   3  16        5.24        7.74      1.39 o
   2   3  16       36.44       35.44      3.50 o
   3   3  16        1.62        0.00      1.56 o
   4   3  16        4.16        2.73      1.95 o
   5   3  16        2.10        2.34      1.95 o
   6   3  16        4.39       -1.17      2.34 o
  -6   4  16       29.96       39.72      4.67 o
  -5   4  16        0.54        3.31      1.65 o
  -4   4  16       16.71       20.90      1.94 o
  -3   4  16        8.34        9.04      1.18 o
  -2   4  16        0.21        0.09      0.84 o
  -1   4  16        5.51        5.75      1.08 o
   0   4  16        4.97        6.58      1.28 o
   1   4  16        0.23        0.26      1.22 o
   2   4  16       59.17       64.93      3.33 o
   3   4  16        1.99       -1.06      3.31 o
   4   4  16        2.08        0.78      1.22 o
   5   4  16        1.70       -0.39      1.95 o
   6   4  16        0.34       -1.56      1.95 o
   7   4  16        1.62       -1.95      2.73 o
  -6   5  16        6.93        8.93      2.33 o
  -5   5  16        0.33        1.78      1.13 o
  -4   5  16        2.14        1.29      1.03 o
  -3   5  16        2.12        1.23      0.86 o
  -2   5  16        4.63        3.42      0.86 o
  -1   5  16       26.95       28.32      1.94 o
   0   5  16        0.91        1.17      0.90 o
   1   5  16        0.12        0.28      0.73 o
   2   5  16       38.58       42.11      4.12 o
   3   5  16        0.04       -0.93      0.93 o
   4   5  16        2.75        1.34      1.22 o
   5   5  16        3.09        3.89      1.38 o
   6   5  16        0.00       -1.38      1.38 o
   7   5  16        9.12        8.18      3.12 o
  -5   6  16        1.59        2.14      1.65 o
  -4   6  16        0.00        0.88      1.08 o
  -3   6  16        1.76        1.84      0.81 o
  -2   6  16        8.28       10.09      1.29 o
  -1   6  16        1.26        0.14      0.84 o
   0   6  16        0.22        0.09      0.74 o
   1   6  16        1.80        3.18      1.03 o
   2   6  16       19.00       14.11      1.35 o
   3   6  16        0.00        0.52      0.90 o
   4   6  16        3.96        1.17      1.56 o
   5   6  16        2.38        2.53      1.38 o
   6   6  16        1.17       -0.04      1.50 o
   7   6  16        0.40       -1.17      2.34 o
   8   6  16        0.58       -0.39      2.73 o
  -5   7  16        0.39        2.07      1.77 o
  -4   7  16        0.97        1.63      3.50 o
  -3   7  16        0.04        0.22      0.86 o
  -2   7  16        0.12       -0.77      0.77 o
  -1   7  16        6.77        7.01      1.09 o
   0   7  16        6.52        7.13      1.31 o
   1   7  16       13.99       14.65      1.49 o
   2   7  16       25.17       23.99      1.71 o
   3   7  16        2.20        1.08      0.96 o
   4   7  16        7.92        8.97      1.65 o
   5   7  16        2.04        1.75      1.38 o
   6   7  16        4.74        4.48      1.75 o
   7   7  16        5.62       -1.56      1.95 o
   8   7  16        4.17        3.50      2.73 o
  -4   8  16        0.17        0.00      1.65 o
  -3   8  16        7.06        7.42      2.53 o
  -2   8  16       20.44       20.58      1.80 o
  -1   8  16        3.75        1.95      1.00 o
   0   8  16       24.71       25.09      3.25 o
   1   8  16        4.33        4.28      1.19 o
   2   8  16        6.46        7.01      1.38 o
   3   8  16        2.65        4.66      1.10 o
   4   8  16        2.90        1.77      1.22 o
   5   8  16        0.74        0.58      1.38 o
   6   8  16        1.09        0.19      1.26 o
   7   8  16        0.34        0.06      1.95 o
   8   8  16        0.90        0.18      1.77 o
  -3   9  16        0.04        1.36      1.65 o
  -2   9  16        0.03        2.53      1.65 o
  -1   9  16        5.98        7.68      1.77 o
   0   9  16        3.96        6.03      1.31 o
   1   9  16        6.58        6.31      2.37 o
   2   9  16       24.15       19.64      2.06 o
   3   9  16        7.04        8.03      1.26 o
   4   9  16        0.11       -0.22      0.86 o
   5   9  16        4.54        6.21      1.84 o
   6   9  16        0.03       -0.39      1.56 o
   7   9  16        1.46       -0.13      1.58 o
   8   9  16        6.18        4.78      2.05 o
  -2  10  16        0.27        0.78      2.34 o
  -1  10  16        1.26        0.16      1.30 o
   0  10  16        9.31        4.45      2.53 o
   1  10  16        2.27        1.95      1.30 o
   2  10  16        0.01        0.29      0.89 o
   3  10  16       17.85       19.36      1.57 o
   4  10  16        2.64        3.28      1.19 o
   5  10  16        3.25        6.20      1.77 o
   6  10  16        0.42       -0.31      1.30 o
   7  10  16        1.14        1.59      1.58 o
  -1  11  16        0.24        4.67      2.73 o
   0  11  16        0.58        0.93      1.30 o
   1  11  16        2.00        3.74      1.20 o
   2  11  16        0.09       -0.50      1.13 o
   3  11  16        0.97        2.46      1.17 o
   4  11  16        2.26        3.37      1.37 o
   5  11  16        2.42        5.13      1.58 o
   6  11  16        0.64        0.60      1.36 o
   7  11  16        1.47        1.01      1.58 o
   1  12  16        1.21        2.08      2.05 o
   2  12  16        0.36        3.71      2.05 o
   3  12  16        0.03       -0.18      1.77 o
   4  12  16        2.07        1.17      1.93 o
   5  12  16        2.16        2.92      1.93 o
   6  12  16        0.04       -2.34      2.34 o
  -3  -3  17        0.31       -1.44      1.77 o
  -2  -3  17        6.53        9.15      2.48 o
  -5  -2  17       12.11       13.24      2.15 o
  -4  -2  17        0.25        0.94      1.17 o
  -3  -2  17        0.06        0.31      1.08 o
  -2  -2  17        8.70        9.93      1.97 o
  -1  -2  17       26.19       30.18      2.28 o
   0  -2  17        6.62        6.00      1.94 o
   1  -2  17        0.13       -1.65      1.65 o
  -5  -1  17        1.17        0.16      1.30 o
  -4  -1  17        6.84       10.90      1.87 o
  -3  -1  17        1.96        2.85      1.26 o
  -2  -1  17        0.14        2.76      1.31 o
  -1  -1  17       15.00       13.56      1.77 o
   0  -1  17        6.91        7.68      1.87 o
   1  -1  17        0.36       -0.88      2.92 o
   2  -1  17        0.36       -1.39      1.39 o
  -6   0  17        0.15       -2.34      2.34 o
  -5   0  17        0.09       -0.31      1.30 o
  -4   0  17        5.16        6.07      1.58 o
  -3   0  17        0.03        0.91      1.22 o
  -2   0  17        0.15        0.06      1.21 o
  -1   0  17       41.95       42.39      2.45 o
   0   0  17        4.41        5.44      1.31 o
   1   0  17        6.39        5.62      3.50 o
   2   0  17        1.24       -0.06      1.95 o
   3   0  17        0.73       -1.56      1.95 o
  -6   1  17       14.14       14.02      3.89 o
  -5   1  17        0.46        1.31      1.35 o
  -4   1  17        0.01       -0.82      1.36 o
  -3   1  17        0.16        0.13      1.22 o
  -2   1  17        0.00        0.61      1.95 o
  -1   1  17        7.47        8.54      1.37 o
   0   1  17       33.70       39.09      4.26 o
   1   1  17       34.74       40.88      2.99 o
   2   1  17        0.09       -1.35      1.35 o
   3   1  17        0.00       -1.56      1.56 o
   4   1  17        0.68       -1.56      1.56 o
  -6   2  17        0.26        0.58      1.93 o
  -5   2  17        0.02        0.23      1.75 o
  -4   2  17       11.41       14.19      2.15 o
  -3   2  17        5.14        5.16      1.58 o
  -2   2  17        0.86       -0.97      1.10 o
  -1   2  17       24.20       23.91      2.20 o
   0   2  17        0.93        2.84      1.13 o
   1   2  17        3.62        3.28      1.19 o
   2   2  17        9.06        8.18      2.34 o
   3   2  17        0.35        2.34      1.95 o
   4   2  17        0.64        0.00      1.95 o
   5   2  17        1.68       -1.56      1.95 o
  -6   3  17        7.64        9.69      2.33 o
  -5   3  17        2.07        3.89      1.93 o
  -4   3  17        2.27        2.14      1.17 o
  -3   3  17        4.92        2.65      1.36 o
  -2   3  17        1.94        2.42      1.22 o
  -1   3  17        0.04       -0.52      1.22 o
   0   3  17       12.05       14.58      1.77 o
   1   3  17       18.44       20.76      2.20 o
   2   3  17        2.00        1.95      1.95 o
   3   3  17        7.74        8.96      2.34 o
   4   3  17        0.27       -0.78      1.95 o
   5   3  17        0.74       -1.56      1.95 o
   6   3  17        2.90       -0.78      2.34 o
  -5   4  17       13.44       23.25      5.06 o
  -4   4  17        3.21        3.85      1.31 o
  -3   4  17        3.18        2.39      1.18 o
  -2   4  17        0.53        2.26      1.36 o
  -1   4  17        4.83        4.28      1.50 o
   0   4  17        1.56        2.12      1.22 o
   1   4  17        0.01        1.04      1.04 o
   2   4  17        8.04        8.57      2.34 o
   3   4  17        0.08       -0.39      1.56 o
   4   4  17        0.01       -1.17      1.56 o
   5   4  17        2.58        3.89      2.34 o
   6   4  17        1.67        2.34      2.73 o
  -5   5  17        1.21        2.58      1.95 o
  -4   5  17        0.08        0.30      1.03 o
  -3   5  17        1.55       -0.07      1.21 o
  -2   5  17        5.28        4.93      1.00 o
  -1   5  17        3.40        4.47      1.08 o
   0   5  17       22.11       21.89      1.69 o
   1   5  17        4.30        5.04      1.19 o
   2   5  17       24.02       24.00      1.80 o
   3   5  17        1.01        1.75      1.38 o
   4   5  17        9.25        6.74      1.65 o
   5   5  17        0.00        0.39      1.95 o
   6   5  17        0.01       -1.95      1.95 o
  -5   6  17        0.01        0.39      1.65 o
  -4   6  17        2.97        5.06      1.93 o
  -3   6  17        3.89        2.84      0.94 o
  -2   6  17        5.30        6.99      1.06 o
  -1   6  17        0.92        1.67      0.79 o
   0   6  17       41.46       40.51      2.25 o
   1   6  17        1.45       -0.04      0.93 o
   2   6  17        0.05        0.47      0.96 o
   3   6  17        1.07        0.39      1.10 o
   4   6  17        1.31        1.48      1.36 o
   5   6  17        1.83       -0.39      1.38 o
   6   6  17        0.11       -1.25      3.31 o
   7   6  17        0.27       -1.17      1.95 o
  -4   7  17        0.48        0.58      1.65 o
  -3   7  17        4.25        5.66      1.41 o
  -2   7  17        0.07        0.19      0.79 o
  -1   7  17        4.89        7.13      1.41 o
   0   7  17        0.60        0.95      1.60 o
   1   7  17       12.51       18.29      2.05 o
   2   7  17       14.01       13.33      1.57 o
   3   7  17        1.83        2.16      1.03 o
   4   7  17        0.08       -1.10      1.10 o
   5   7  17        2.39        2.08      2.34 o
   6   7  17        0.49        0.00      1.95 o
   7   7  17        0.00        0.00      2.34 o
  -3   8  17        9.51       14.61      2.73 o
  -2   8  17        6.63        9.62      1.60 o
  -1   8  17        0.87        0.54      1.00 o
   0   8  17       21.97       26.42      1.87 o
   1   8  17       13.85       16.26      2.04 o
   2   8  17        2.35        6.06      2.62 o
   3   8  17        0.07       -0.70      0.96 o
   4   8  17        0.04        1.04      1.22 o
   5   8  17        0.11       -0.52      1.22 o
   6   8  17        3.17        4.67      2.34 o
   7   8  17        0.08        0.78      1.95 o
  -2   9  17        0.70       -1.95      1.95 o
  -1   9  17        0.94       -0.13      1.22 o
   0   9  17        9.66        8.96      1.77 o
   1   9  17        0.53        0.69      1.08 o
   2   9  17       17.25       20.56      1.77 o
   3   9  17       10.72       14.14      1.96 o
   4   9  17        0.63        2.73      1.56 o
   5   9  17        1.88        1.17      1.56 o
   6   9  17        0.89        1.95      1.95 o
   7   9  17        0.71        0.39      2.34 o
  -1  10  17        0.02       -0.23      1.30 o
   0  10  17        1.91        0.85      1.50 o
   1  10  17        5.27        7.92      1.77 o
   2  10  17        1.78        0.92      1.56 o
   3  10  17        0.19        2.34      1.50 o
   4  10  17        0.11        1.09      2.34 o
   5  10  17        0.78        0.00      1.56 o
   6  10  17        0.01       -0.78      1.95 o
   0  11  17        0.02        0.64      1.50 o
   1  11  17       12.83       16.89      2.15 o
   2  11  17        6.67        7.77      1.87 o
   3  11  17        8.57       12.50      2.92 o
   4  11  17        1.46        0.19      3.31 o
   5  11  17        1.02        1.91      1.75 o
   6  11  17        5.65        9.09      1.94 o
   2  12  17        0.10       -2.34      2.34 o
   3  12  17        1.67        3.50      1.87 o
   4  12  17        0.00        1.62      1.77 o
  -4  -1  18        0.21        0.97      1.58 o
  -3  -1  18        4.21        7.65      2.17 o
  -2  -1  18        0.01       -0.88      1.26 o
  -1  -1  18        0.75        0.39      1.17 o
   0  -1  18        0.02       -0.92      1.35 o
  -4   0  18        2.35        2.66      1.95 o
  -3   0  18        0.11       -1.36      1.36 o
  -2   0  18        1.13        2.42      1.30 o
  -1   0  18       25.16       29.62      2.23 o
   0   0  18        0.59        2.10      2.73 o
   1   0  18        0.45        0.39      1.39 o
   2   0  18        1.98        2.34      2.34 o
  -5   1  18        7.84       11.18      2.05 o
  -4   1  18        0.11       -0.86      1.30 o
  -3   1  18        0.00        0.30      1.22 o
  -2   1  18        0.04       -0.16      1.75 o
  -1   1  18        2.48        2.58      1.89 o
   0   1  18        0.37        1.08      1.17 o
   1   1  18        7.10        8.42      1.94 o
   2   1  18        6.61        9.74      2.73 o
   3   1  18        0.46        0.39      1.95 o
  -5   2  18        0.58        1.07      1.58 o
  -4   2  18        2.51        3.54      1.58 o
  -3   2  18        0.01       -1.17      1.75 o
  -2   2  18        1.06        2.48      1.56 o
  -1   2  18        4.76        3.75      1.50 o
   0   2  18        2.89        4.45      1.26 o
   1   2  18        0.99        0.78      1.56 o
   2   2  18        0.39        1.56      1.95 o
   3   2  18        0.00        2.34      1.95 o
   4   2  18        0.05        0.00      1.95 o
  -5   3  18        0.00       -1.77      1.77 o
  -4   3  18        0.06        2.94      1.36 o
  -3   3  18        0.18       -0.47      1.30 o
  -2   3  18        1.11       -0.87      1.22 o
  -1   3  18        3.27        2.73      1.95 o
   0   3  18        0.02        1.59      1.03 o
   1   3  18        0.09       -0.47      1.30 o
   2   3  18        0.13       -1.56      1.56 o
   3   3  18        0.00        4.28      1.95 o
   4   3  18        0.34        0.78      1.95 o
  -5   4  18        3.55        4.08      2.05 o
  -4   4  18        0.29       -0.56      1.13 o
  -3   4  18        0.02       -1.00      1.00 o
  -2   4  18        3.06        5.29      1.58 o
  -1   4  18        9.16        9.70      1.77 o
   0   4  18        2.17        0.65      1.22 o
   1   4  18        0.14        1.38      1.22 o
   2   4  18        0.25        0.78      1.56 o
   3   4  18        5.96        4.28      1.95 o
   4   4  18        5.41        3.12      1.95 o
   5   4  18        0.11       -1.17      1.95 o
  -4   5  18        2.76        2.85      1.31 o
  -3   5  18        0.82        1.07      1.26 o
  -2   5  18        3.50        3.29      1.50 o
  -1   5  18       12.11       12.03      2.05 o
   0   5  18        6.37        6.65      1.77 o
   1   5  18        0.95        1.87      1.36 o
   2   5  18        1.40        2.34      1.56 o
   3   5  18        5.05        4.28      1.95 o
   4   5  18        2.25        5.06      2.34 o
   5   5  18        0.32       -0.78      1.56 o
  -4   6  18       15.50       19.57      2.73 o
  -3   6  18        1.44        1.34      1.33 o
  -2   6  18        7.36        8.95      1.21 o
  -1   6  18        1.66        1.79      1.08 o
   0   6  18        0.15        0.99      1.08 o
   1   6  18        0.04       -0.76      0.76 o
   2   6  18        1.85        0.78      1.03 o
   3   6  18        3.32        1.47      1.22 o
   4   6  18        0.09        0.55      1.30 o
   5   6  18        0.00       -1.56      1.56 o
   6   6  18        0.39       -1.56      1.56 o
  -3   7  18        0.45        0.78      1.26 o
  -2   7  18        0.17        0.95      1.15 o
  -1   7  18        1.75        2.48      1.32 o
   0   7  18        8.33       10.06      1.49 o
   1   7  18       11.85       10.91      1.84 o
   2   7  18        0.63       -0.34      0.84 o
   3   7  18        7.37        7.81      1.65 o
   4   7  18        2.37       -0.22      1.95 o
   5   7  18        0.12        0.00      1.95 o
   6   7  18        0.97        1.56      1.95 o
  -2   8  18        2.49        3.54      1.58 o
  -1   8  18        2.02        2.76      1.50 o
   0   8  18        0.91        2.27      2.19 o
   1   8  18        0.76        1.56      1.02 o
   2   8  18        0.08        0.88      1.49 o
   3   8  18        0.75        1.22      0.96 o
   4   8  18        3.41        1.17      1.95 o
   5   8  18        0.52       -1.56      1.56 o
   6   8  18        1.58        1.17      1.95 o
  -2   9  18        0.02       -0.39      2.34 o
  -1   9  18        2.61        4.45      2.53 o
   0   9  18        8.16        7.82      1.95 o
   1   9  18       29.81       38.08      2.88 o
   2   9  18        0.91       -1.30      1.30 o
   3   9  18        0.12        1.95      1.38 o
   4   9  18        0.01       -1.56      1.56 o
   5   9  18        0.85        1.95      1.95 o
   6   9  18        3.41        5.06      2.34 o
   0  10  18        2.10       -0.07      1.50 o
   1  10  18        1.89        3.99      1.58 o
   2  10  18        0.26        0.16      1.30 o
   3  10  18        6.38        7.37      3.89 o
   4  10  18        0.98        0.78      1.95 o
   5  10  18        0.33        0.78      1.95 o
   2  11  18        0.08        0.13      1.58 o
   3  11  18        0.14       -0.28      1.50 o
   4  11  18        0.05        0.00      1.50 o
  -3   1  19        0.11        0.11      1.50 o
  -2   1  19        2.99        3.23      1.90 o
  -1   1  19        3.03        2.59      1.31 o
   0   1  19        2.81        3.24      1.77 o
   1   1  19        1.37        1.95      1.95 o
  -3   2  19        0.56       -0.50      1.50 o
  -2   2  19        0.13        0.39      1.30 o
  -1   2  19        0.42        0.11      1.44 o
   0   2  19        0.05        2.07      1.31 o
   1   2  19        0.55        0.39      1.95 o
   2   2  19        1.47       -0.39      1.56 o
  -4   3  19        0.09        1.17      2.73 o
  -3   3  19        0.99        1.72      1.58 o
  -2   3  19        0.14       -1.22      1.22 o
  -1   3  19        0.66       -0.23      1.30 o
   0   3  19        3.15        3.68      1.50 o
   1   3  19       13.93       17.91      3.12 o
   2   3  19        2.18        4.28      2.34 o
   3   3  19       11.94        8.57      2.73 o
  -3   4  19        0.14       -1.30      1.30 o
  -2   4  19        8.24       10.43      2.05 o
  -1   4  19        0.99        2.02      1.50 o
   0   4  19        0.05        0.04      1.22 o
   1   4  19        1.62        0.16      1.30 o
   2   4  19        0.03        0.39      1.95 o
   3   4  19        6.57        6.23      2.34 o
   4   4  19        1.72        0.39      1.95 o
  -3   5  19        1.85       -0.21      2.92 o
  -2   5  19        0.01        0.71      1.50 o
  -1   5  19        4.53        4.88      1.77 o
   0   5  19        0.19        2.27      3.12 o
   1   5  19        0.00        0.39      1.56 o
   2   5  19        0.65        0.78      1.56 o
   3   5  19        9.20       10.51      2.73 o
   4   5  19        0.02       -1.56      1.56 o
  -3   6  19        2.54        3.05      1.94 o
  -2   6  19       12.08       15.71      2.33 o
  -1   6  19        0.46        0.55      1.30 o
   0   6  19        0.11        1.09      2.34 o
   1   6  19        0.20       -1.30      1.30 o
   2   6  19        1.51        3.12      1.95 o
   3   6  19        2.07        2.73      1.95 o
   4   6  19        4.03        3.12      1.95 o
  -2   7  19        0.06        1.03      1.50 o
  -1   7  19        0.72        0.70      1.30 o
   0   7  19        0.25        0.58      1.15 o
   1   7  19        0.07       -1.08      1.26 o
   2   7  19       10.38       13.47      1.64 o
   3   7  19        5.53        6.04      1.65 o
   4   7  19        0.08        1.56      1.95 o
   5   7  19        0.34        0.00      1.95 o
  -1   8  19        2.17        2.16      1.50 o
   0   8  19        2.29        1.36      2.14 o
   1   8  19        1.10        1.06      1.50 o
   2   8  19        1.68        3.99      1.58 o
   3   8  19        2.67        5.06      2.34 o
   4   8  19        2.25       -0.78      1.95 o
   5   8  19        0.35       -0.78      1.95 o
   0   9  19        0.19       -2.10      2.73 o
   1   9  19        6.47       11.08      2.05 o
   2   9  19        0.90        3.21      2.92 o
   3   9  19        4.93        6.23      2.34 o
   4   9  19        0.03        0.78      1.95 o
   2  10  19        4.34        6.70      1.77 o
   3  10  19        0.10       -0.14      1.50 o
  -1   3  20        0.13        0.18      1.95 o
   0   3  20        0.78       -0.32      1.50 o
  -1   4  20        0.19       -0.18      1.36 o
   0   4  20        0.02       -1.31      1.50 o
   1   4  20        3.71        2.73      1.95 o
  -1   5  20        1.67        0.64      1.50 o
   0   5  20        1.61        3.41      1.58 o
   1   5  20        0.79       -0.78      1.56 o
   2   5  20        0.00        0.00      1.56 o
  -1   6  20        0.29        1.27      1.58 o
   0   6  20        1.67        3.06      1.77 o
   1   6  20        3.77        1.98      2.73 o
   2   6  20        0.04       -1.56      1.56 o
   0   7  20        1.62        2.60      1.58 o
   1   7  20        0.21       -1.48      1.56 o
   2   7  20        0.04        2.73      1.95 o
   2   8  20        7.74       14.41      3.50 o
 
